# Supplementary material for: Transcriptomic profile of the most successful Mycobacterium tuberculosis strain in Aragon, the MtZ strain, during exponential and stationary growth phases
Source: Microbiol Spectr. 2023 Oct 26;11(6):e04685-22. doi: 10.1128/spectrum.04685-22 (PMC10714837; doi:10.1128/spectrum.04685-22)
Supplement: Table S1 — Differentially expressed genes vs H37Rv of each strain and condition studied reference strain. [file spectrum.04685-22-s0001.xlsx]

## Sheet: Supplementary Material
Supplementary Material
Table S1. Differentially expressed genes vs H37Rv of each strain and condition studied reference strain.
Table S1.1 Differentially expressed_genes in MS 387 exponential phase
Table S1.2 Differentially expressed_genes in HMS 2742 exponential phase
Table S1.3 Differentially expressed_genes in HMS 2045 exponential phase
Table S1.4 Differentially expressed_genes in MS387 stationary phase
Table S1.5 Differentially expressed_genes in HMS 2742 stationary phase
Table S1.6 Differentially expressed_genes in HMS 2045 stationary phase
Table S2. Lists of the common differentially expressed genes vs H37Rv for exponential and stationary phases.
Table S3. Differentially expressed genes classified by functional categories.
Table S3.1.Upregulated genes in MtZ exponential phase
Table S3.2. Downregulated genes in MtZ exponential phase
Table S3.3. Upregulated genes in MtZ stationary phase
Table S3.4. Downregulated genes in MtZ stationary phase

## Sheet: Table S1.1
Supplemental Table S1. Differentially expressed genes vs H37Rv of each strain and condition studied reference strain.
Table_S1.1 Differentially expressed_genes in MS387 exponential phase
Table S1.2 Differentially expressed_genes in HMS 2742 exponential phase
Table S1.3 Differentially expressed_genes in HMS 2045 exponential phase
Table S1.4 Differentially expressed_genes in MS387 stationary phase
Table S1.5 Differentially expressed_genes in HMS 2742 stationary phase
Table S1.6 Differentially expressed_genes in HMS 2045 stationary phase
Table_S1.1 Differentially expressed_genes in MS387 exponential phase
Name	Chromosome	Region	Max group mean	Log₂ fold change	Fold change	P-value	FDR p-value	Bonferroni	GeneID
ileT	NC_000962	10887..10960	16.579	4.15201	17.7778	1.37195e-06	2.72082e-05	0.00549605	2700464
alaT	NC_000962	11112..11184	3.75523	4.22629	18.7172	0.00124118	0.0099047	1	2700469
fhaA	NC_000962	complement(23861..25444)	464.498	1.07185	2.10213	0.000856972	0.00725799	1	887067
leuT	NC_000962	25644..25726	13.1236	3.06125	8.34693	5.36947e-05	0.000657801	0.215101	2700444
mtc28	NC_000962	complement(42433..43365)	47.4552	1.01757	2.0245	0.00156062	0.011863	1	887037
rpsF	NC_000962	58192..58482	202.398	-1.40484	-2.64788	8.57586e-06	0.000131628	0.0343549	887020
Rv0064	NC_000962	68620..71559	129.554	1.36253	2.57136	9.18598e-07	1.91662e-05	0.00367991	886996
Rv0068	NC_000962	75301..76212	28.2174	-1.27455	-2.41923	0.000932016	0.00775034	1	886989
Rv0077c	NC_000962	complement(85636..86466)	9.97409	1.28948	2.4444	0.000198079	0.00206642	0.793504	886969
Rv0111	NC_000962	133950..136007	31.4767	1.51022	2.84853	1.76015e-07	4.37961e-06	0.000705118	886909
gmhA	NC_000962	137319..137909	37.1452	-1.10898	-2.15693	0.00137271	0.0106986	1	886905
gmhB	NC_000962	137941..138513	35.4349	-1.50746	-2.84308	4.33716e-05	0.000546373	0.173747	886903
hddA	NC_000962	138513..139673	32.196	-1.45768	-2.74666	2.20354e-06	4.14432e-05	0.0088274	886902
ldtA	NC_000962	complement(140267..141022)	83.6928	1.05139	2.07252	0.00451059	0.0281455	1	886900
oxyS	NC_000962	141200..142144	16.7883	-1.0381	-2.05351	0.00179973	0.0133556	1	886914
PE_PGRS2	NC_000962	149533..150996	14.2597	1.95222	3.86969	2.32982e-08	6.96513e-07	9.33327e-05	886883
fbpC	NC_000962	complement(156578..157600)	198.029	1.50968	2.84747	5.30401e-07	1.14853e-05	0.00212478	886885
Rv0135c	NC_000962	complement(162644..163249)	101.561	1.02292	2.03203	0.000404071	0.00377322	1	886869
cyp138	NC_000962	163366..164691	26.9294	1.44076	2.71463	4.31826e-08	1.20972e-06	0.00017299	886868
Rv0145	NC_000962	171215..172168	1657.43	-1.17931	-2.26469	0.000406808	0.00378114	1	886851
Rv0147	NC_000962	173238..174758	553.569	-1.13604	-2.19777	2.45175e-06	4.4848e-05	0.00982171	886847
mce1A	NC_000962	198534..199898	64.1742	1.12269	2.17752	0.00176207	0.013145	1	886823
mce1B	NC_000962	199895..200935	61.7643	1.30405	2.46921	0.000586433	0.00522056	1	886810
mce1C	NC_000962	200932..202479	92.385	1.64591	3.12944	3.72614e-08	1.09757e-06	0.000149269	886808
mce1D	NC_000962	202476..204068	81.0819	1.40957	2.65658	2.04574e-06	3.9025e-05	0.00819524	886807
lprK	NC_000962	204065..205237	72.2059	1.6334	3.10243	4.14488e-08	1.16932e-06	0.000166044	886804
mce1F	NC_000962	205231..206778	160.96	1.06937	2.09851	0.000257511	0.00259194	1	886820
mymT	NC_000962	complement(218390..218551)	210.28	3.1661	8.97615	0	0	0	14515880
Rv0188	NC_000962	219486..219917	140.387	1.68526	3.21598	5.05863e-07	1.10135e-05	0.00202649	886776
Rv0232	NC_000962	277899..278588	119.671	1.14813	2.21627	0.000489963	0.00444549	1	886701
nrdB	NC_000962	278585..279529	141.464	2.00871	4.02421	1.36603e-09	5.36502e-08	5.47232e-06	886699
F6	NC_000962	293604..293705	14.4432	2.21914	4.65617	0.000131204	0.00146001	0.525604	14515886
nirD	NC_000962	305453..305809	112.016	-1.59722	-3.0256	4.60503e-06	7.59167e-05	0.0184477	886664
narU	NC_000962	321331..322722	3.42549	1.49478	2.81821	0.000315589	0.00309108	1	886644
fadE6	NC_000962	complement(326266..328461)	61.5205	1.09829	2.14101	5.67378e-05	0.000690856	0.227292	886641
Rv0278c	NC_000962	complement(333437..336310)	21.0005	1.8379	3.5749	3.98404e-07	8.90199e-06	0.00159601	886623
PE_PGRS4	NC_000962	complement(336560..339073)	41.5461	1.13319	2.19343	1.85345e-05	0.000261233	0.0742493	886621
PPE3	NC_000962	339364..340974	116.238	1.05099	2.07194	0.000158718	0.00170006	0.635824	886619
PPE5	NC_000962	complement(366150..372764)	4.06981	1.71971	3.2937	7.41061e-08	2.01952e-06	0.000296869	886592
Rv0313	NC_000962	382490..382876	474.192	1.60607	3.04421	6.33408e-05	0.000757442	0.253743	886572
glyU	NC_000962	complement(386204..386274)	38.448	2.77936	6.86545	4.95471e-05	0.000616415	0.198486	2700441
Rv0336	NC_000962	400192..401703	63.5839	1.78811	3.45363	0	0	5.56389e-10	886524
iniB	NC_000962	409362..410801	267.723	-2.0604	-4.17102	0	4.87034e-10	3.26313e-08	886518
PPE7	NC_000962	complement(424269..424694)	5.55776	1.8785	3.67692	0.00102971	0.00847027	1	886498
Rv0386	NC_000962	463411..466668	14.6749	1.368	2.58112	8.98878e-06	0.000136916	0.036009	886030
purT	NC_000962	468335..469594	30.8577	1.25234	2.38228	3.87339e-06	6.54717e-05	0.0155168	886032
pks6	NC_000962	485731..489939	29.0696	1.35782	2.56297	0.000165714	0.00176555	0.663848	886407
pknG	NC_000962	complement(495062..497314)	198.461	2.10015	4.28755	0	1.59766e-10	1.00653e-08	886397
glnH	NC_000962	complement(497314..498300)	272.572	2.20101	4.598	0	3.28479e-09	2.56214e-07	886393
Rv0412c	NC_000962	complement(498300..499619)	155.697	1.85527	3.61819	3.63334e-08	1.07816e-06	0.000145552	886415
Rv0481c	NC_000962	complement(569988..570512)	34.9812	-1.40025	-2.63947	0.000253833	0.0025629	1	887161
Rv0488	NC_000962	577664..578269	25.8325	-1.38472	-2.61121	0.000172581	0.00182899	0.691359	887171
regX3	NC_000962	580809..581492	184.332	1.28745	2.44097	4.38999e-06	7.29722e-05	0.0175863	887195
Rv0494	NC_000962	584695..585423	4.55382	1.56269	2.95403	0.00316993	0.0211293	1	887166
mmpS2	NC_000962	596759..597202	32.878	1.06864	2.09745	0.00128679	0.0101275	1	887279
mmpL2	NC_000962	597199..600105	22.0215	1.02203	2.03078	0.00506727	0.0306176	1	887248
PE_PGRS6	NC_000962	622793..624577	49.7073	1.18576	2.27484	0.000310234	0.0030584	1	887391
Rv0560c	NC_000962	complement(650779..651504)	86.3123	-1.60741	-3.04704	0.000396089	0.00370732	1	887637
tyrT	NC_000962	658109..658189	20.8218	4.08488	16.9696	2.34279e-07	5.61989e-06	0.000938521	2700426
Rv0569	NC_000962	661003..661269	994.97	1.35179	2.55228	4.95354e-05	0.000616415	0.198439	887678
nrdZ	NC_000962	661295..663373	402.673	1.68808	3.22227	1.27875e-06	2.56133e-05	0.00512266	887666
thrT	NC_000962	731494..731566	149.378	4.37848	20.7995	0	0	0	2700463
lipG	NC_000962	complement(740234..741139)	162.393	-1.02329	-2.03255	0.000860972	0.00727648	1	888065
Rv0648	NC_000962	742719..746366	6.51444	1.57339	2.97603	2.9328e-06	5.19858e-05	0.0117488	888048
fabD2	NC_000962	746363..747037	7.9776	1.63252	3.10054	7.52624e-05	0.000886768	0.301501	888079
rplJ	NC_000962	748276..748812	206.16	-1.85002	-3.60504	1.27444e-09	5.05485e-08	5.1054e-06	888049
mkl	NC_000962	751517..752596	167.551	1.15153	2.2215	0.000493533	0.00446297	1	888081
Rv0678	NC_000962	778990..779487	176.508	1.16591	2.24374	0.00544578	0.0323197	1	888235
rplN	NC_000962	811373..811741	491.049	-1.27076	-2.41289	3.98293e-06	6.67598e-05	0.0159556	888411
Rv0725c	NC_000962	complement(817539..818444)	52.7084	-1.23702	-2.35712	2.26489e-05	0.000309664	0.0907315	888447
Rv0740	NC_000962	831776..832303	55.0112	1.22076	2.33069	0.000727336	0.00626604	1	888638
PE_PGRS10	NC_000962	838451..840856	232.585	1.85972	3.62938	7.0736e-10	2.98282e-08	2.83368e-06	888662
Rv0750	NC_000962	842033..842278	96.9092	-6.29828	-78.6994	0	0	0	888688
PE_PGRS11	NC_000962	846159..847913	26.9952	1.30095	2.46391	0.000596527	0.00529864	1	888695
thrV	NC_000962	complement(850642..850713)	8.31074	2.76642	6.8042	0.002907	0.0196382	1	2700448
phoP	NC_000962	851608..852351	94.5043	1.01979	2.02763	0.00404097	0.0258184	1	888772
phoR	NC_000962	852396..853853	68.2512	1.15595	2.22831	1.05145e-05	0.000156017	0.0421211	888775
Rv0767c	NC_000962	complement(860069..860710)	56.379	1.86868	3.65198	1.25175e-06	2.51986e-05	0.00501452	888833
Rv0790c	NC_000962	complement(884072..884800)	115.459	1.34609	2.54223	0.000811323	0.00688593	1	885253
Rv0791c	NC_000962	complement(884797..885840)	171.187	1.75339	3.3715	2.94847e-06	5.20333e-05	0.0118116	885273
Rv0792c	NC_000962	complement(885837..886646)	164.362	1.20794	2.31008	0.000518183	0.00465436	1	885142
ASdes	NC_000962	918264..918458	9.06276	3.62025	12.2971	8.1259e-08	2.18472e-06	0.000325523	14515884
lysT	NC_000962	complement(923803..923875)	8.70025	3.78789	13.8124	0.000558346	0.00498159	1	2700435
gluT	NC_000962	923999..924072	41.3842	3.86627	14.5836	0	2.85584e-09	2.14188e-07	2700445
aspT	NC_000962	924110..924183	57.4542	4.23756	18.8639	1.27563e-08	4.0557e-07	5.11018e-05	2700454
PE_PGRS14	NC_000962	complement(927837..930485)	350.171	1.99897	3.99715	3.70751e-07	8.48701e-06	0.00148523	885369
Rv0837c	NC_000962	complement(933003..934031)	8.56831	1.12113	2.17517	0.0056384	0.0334134	1	885109
pip	NC_000962	complement(936457..937317)	31.0973	1.19123	2.28348	0.000103795	0.00118801	0.415804	885611
Rv0841	NC_000962	937593..937835	4.19675	3.34218	10.1414	1.40993e-05	0.000203905	0.0564818	3205068
Rv0846c	NC_000962	complement(942680..944194)	18.3117	1.10448	2.15022	0.000210948	0.00217799	0.845059	885207
PE_PGRS15	NC_000962	complement(968424..970244)	663.179	2.545	5.83608	0	4.15166e-09	3.38907e-07	885742
Rv0874c	NC_000962	complement(972546..973706)	36.124	1.24043	2.36269	0.000151593	0.00163248	0.607283	885658
PPE14	NC_000962	complement(1020058..1021329)	9.35753	1.42123	2.67813	1.54098e-05	0.00022126	0.0617315	885069
Rv0921	NC_000962	1027104..1027685	183.034	1.8592	3.62807	1.17458e-05	0.000172358	0.0470538	885557
pstS3	NC_000962	1034903..1036015	46.5876	1.16188	2.23748	0.00065073	0.00570421	1	885366
Rv0950c	NC_000962	complement(1060656..1061654)	134.688	-1.10158	-2.1459	0.00011193	0.00126664	0.44839	885438
Rv0968	NC_000962	1078391..1078687	195.67	1.00527	2.00732	0.000961485	0.00794167	1	885052
fadE12	NC_000962	complement(1082584..1083750)	19.2489	-1.98679	-3.96355	8.22513e-07	1.7342e-05	0.00329499	885237
accA2	NC_000962	complement(1083747..1085750)	39.902	-1.8187	-3.52762	3.1107e-07	7.20316e-06	0.00124615	885922
Rv0976c	NC_000962	complement(1088493..1090175)	38.3085	1.28319	2.43376	0.000142127	0.0015599	0.569362	885860
Rv0990c	NC_000962	complement(1107443..1108099)	47.393	1.43287	2.69984	0.000147423	0.00160047	0.590575	885343
Rv0991c	NC_000962	complement(1108172..1108504)	122.96	1.11495	2.16587	0.00335877	0.0221303	1	885350
Rv0996	NC_000962	1112384..1113460	183.197	1.87673	3.67242	8.25156e-09	2.82528e-07	3.30557e-05	885393
alaV	NC_000962	1113511..1113583	32.551	4.54707	23.3778	0	1.52835e-10	9.32296e-09	2700430
Rv0997a	NC_000962	1113861..1114112	460.894	-1.53121	-2.89028	0.000191298	0.00200088	0.766339	19394669
Rv0997	NC_000962	1114293..1114724	355.529	-2.31309	-4.96947	0	4.15166e-09	3.40436e-07	885386
esxJ	NC_000962	complement(1160855..1161151)	8.99273	1.75245	3.36931	0.00074641	0.00640282	1	888372
PPE15	NC_000962	complement(1161297..1162472)	11.8848	2.15098	4.4413	1.04633e-09	4.19158e-08	4.19158e-06	888477
PE8	NC_000962	complement(1162549..1163376)	15.744	2.82709	7.09641	0	0	0	888533
Rv1045	NC_000962	1167673..1168554	21.009	1.40839	2.65441	2.53222e-06	4.61095e-05	0.0101441	888783
Rv1049	NC_000962	1172386..1172832	25.5077	-1.60703	-3.04623	0.0046129	0.0285174	1	886091
Rv1075c	NC_000962	complement(1199426..1200370)	15.5116	2.01062	4.02955	4.11659e-09	1.48568e-07	1.64911e-05	887110
lipU	NC_000962	1200767..1201660	17.9881	1.35155	2.55186	0.000114552	0.00128903	0.458894	887112
Rv1078	NC_000962	1203313..1204035	219.202	1.46286	2.75654	2.39936e-06	4.40911e-05	0.00961185	887111
Rv1083	NC_000962	1207383..1207649	73.8562	1.26033	2.3955	0.000150409	0.00162537	0.602538	887100
Rv1085c	NC_000962	complement(1209756..1210484)	57.64	-2.047	-4.13247	0	5.73868e-10	4.01707e-08	887107
PE_PGRS22	NC_000962	1216469..1219030	50.4054	1.0156	2.02174	0.000132467	0.00146998	0.530664	885258
Rv1096	NC_000962	1224385..1225260	149.665	-1.28909	-2.44374	1.7642e-06	3.43077e-05	0.00706738	885949
Rv1129c	NC_000962	complement(1253074..1254534)	135.496	-2.02407	-4.06731	0	2.71071e-09	2.00592e-07	885963
prpD	NC_000962	1254555..1256135	340.538	-3.26128	-9.58836	0	0	0	885843
prpC	NC_000962	1256132..1257313	218.157	-3.30776	-9.9023	0	0	0	888949
Rv1132	NC_000962	1257325..1259055	67.5218	-1.56792	-2.96478	2.23998e-05	0.000307306	0.0897334	885824
PPE16	NC_000962	complement(1262272..1264128)	7.60677	1.6674	3.17641	2.01613e-08	6.11864e-07	8.07661e-05	885131
Rv1157c	NC_000962	complement(1283056..1284171)	28.6227	1.50912	2.84637	6.0049e-07	1.27956e-05	0.00240556	885878
Rv1158c	NC_000962	complement(1284179..1284862)	108.835	1.56038	2.94932	1.23341e-07	3.22943e-06	0.000494102	888930
pks3	NC_000962	1313725..1315191	125.952	-1.30701	-2.47429	3.15698e-05	0.000409284	0.126469	886055
pks4	NC_000962	1315234..1319982	17.5154	1.50624	2.84069	2.29065e-10	1.05475e-08	9.17633e-07	886081
papA3	NC_000962	1320035..1321453	13.8867	2.95049	7.73011	0	0	0	886072
mmpL10	NC_000962	1321520..1324528	20.0369	2.41668	5.33942	6.37252e-10	2.71578e-08	2.55283e-06	886068
Rv1184c	NC_000962	complement(1324532..1325611)	488.583	-1.02848	-2.03988	0.000138246	0.00152146	0.553813	886063
rocA	NC_000962	1329390..1331021	33.9621	1.85228	3.61071	8.97029e-10	3.70187e-08	3.5935e-06	886058
Rv1188	NC_000962	1331021..1332010	21.3217	1.55081	2.92981	9.17256e-07	1.91662e-05	0.00367453	886054
Rv1258c	NC_000962	complement(1406081..1407340)	37.034	-1.09287	-2.13298	0.00118761	0.00955337	1	887056
mcr11	NC_000962	complement(1413094..1413224)	474.151	4.25657	19.1142	0	0	0	14515855
Rv1265	NC_000962	1413260..1413940	242.622	1.24798	2.37508	5.30603e-06	8.53653e-05	0.021256	887058
pknH	NC_000962	complement(1413960..1415840)	28.0431	1.4747	2.77925	1.26569e-07	3.29243e-06	0.000507034	887023
Rv1286	NC_000962	1438907..1440751	189.55	-1.07393	-2.10516	0.00691841	0.0393123	1	886978
Rv1287	NC_000962	1440805..1441290	205.678	-1.35184	-2.55237	0.00078827	0.00671874	1	886998
rrs	NC_000962	1471846..1473382	2443.9	3.1209	8.6993	0	0	0	2700429
rrl	NC_000962	1473658..1476795	202614	3.27675	9.69169	0	1.03467e-10	6.00108e-09	2700466
rrf	NC_000962	1476899..1477013	7782.29	2.61448	6.12402	2.30815e-09	8.72307e-08	9.24646e-06	2700459
Rv1321	NC_000962	1484279..1484959	102.492	-1.1033	-2.14846	0.000133467	0.00147699	0.534669	886908
Rv1342c	NC_000962	complement(1508184..1508546)	203.9	-1.45117	-2.73431	4.75632e-06	7.74545e-05	0.0190538	886862
lprD	NC_000962	complement(1508543..1508923)	318.133	-1.00031	-2.00043	0.00517565	0.0311316	1	886852
mbtL	NC_000962	1508968..1509288	150.513	-2.66694	-6.3508	5.96583e-10	2.59773e-08	2.38991e-06	886848
mbtM	NC_000962	1509281..1510846	324.468	-1.71106	-3.27402	1.90723e-07	4.65875e-06	0.000764036	886855
mbtN	NC_000962	1510846..1512006	188.748	-1.53963	-2.9072	1.19452e-06	2.41679e-05	0.00478525	886844
mbtK	NC_000962	complement(1511973..1512605)	57.2491	-2.00383	-4.01064	1.20347e-08	3.85688e-07	4.8211e-05	886846
irtA	NC_000962	1513047..1515626	227.415	-1.96368	-3.90055	0	6.94287e-10	5.0683e-08	886853
irtB	NC_000962	1515623..1517362	163.299	-2.08106	-4.23118	0	0	0	886834
fabG2	NC_000962	1517491..1518234	38.4162	-1.29207	-2.44878	2.36791e-05	0.000319388	0.0948584	886837
Rv1351	NC_000962	1518231..1518560	35.4267	-1.66116	-3.16272	3.10172e-05	0.000403425	0.124255	886831
Rv1366A	NC_000962	1539180..1539440	21.0301	1.45055	2.73312	0.00222043	0.0159696	1	14515857
Rv1371	NC_000962	1543359..1544828	3.92994	4.26626	19.243	0	0	0	886800
Rv1372	NC_000962	1544825..1546006	7.16233	1.63775	3.1118	4.69068e-06	7.66974e-05	0.0187909	886797
Rv1378c	NC_000962	complement(1551228..1552655)	128.761	1.5381	2.90411	1.05474e-08	3.49239e-07	4.22529e-05	886773
pyrB	NC_000962	1553232..1554191	48.2616	1.46608	2.76271	3.79959e-08	1.10873e-06	0.000152211	886771
pyrC	NC_000962	1554188..1555480	98.003	1.80343	3.49048	0	1.44812e-10	8.68874e-09	886765
carA	NC_000962	1555971..1557101	40.486	1.47348	2.77691	1.70695e-07	4.27378e-06	0.000683804	886761
carB	NC_000962	1557101..1560448	41.9541	1.24567	2.37128	2.32522e-06	4.33248e-05	0.00931483	886253
pyrF	NC_000962	1560445..1561269	34.7385	1.2097	2.3129	0.000105824	0.00120778	0.423933	886763
metK	NC_000962	1566825..1568036	1418.52	-1.41192	-2.66091	1.61525e-05	0.000231097	0.0647071	886741
Rv1393c	NC_000962	complement(1568109..1569587)	21.4873	1.09881	2.14178	0.000783908	0.00669581	1	886743
cyp132	NC_000962	complement(1569584..1570969)	31.0285	1.44987	2.73184	2.0358e-06	3.90211e-05	0.00815541	886738
lipO	NC_000962	complement(1601059..1602321)	26.4443	1.02587	2.03618	0.0012595	0.0100309	1	886660
Rv1433	NC_000962	1611434..1612249	39.9259	1.91541	3.77222	1.8037e-08	5.55818e-07	7.22564e-05	886649
Rv1435c	NC_000962	complement(1612342..1612950)	356.589	2.14932	4.43617	0	3.42879e-10	2.263e-08	886653
secG	NC_000962	1617837..1618070	82.6079	1.73153	3.3208	0.000488831	0.00444549	1	886624
Rv1478	NC_000962	1668419..1669144	56.7014	1.12864	2.18652	0.000496066	0.00447576	1	886535
mutA	NC_000962	1682157..1684004	107.153	1.60069	3.03288	5.6339e-07	1.21341e-05	0.00225694	886507
mutB	NC_000962	1684005..1686257	76.5915	1.64717	3.13218	1.96033e-08	5.99472e-07	7.85309e-05	886509
lipL	NC_000962	1687941..1689230	114.94	1.72173	3.29831	0	5.73868e-10	3.9782e-08	886575
Rv1500	NC_000962	1690850..1691878	16.2885	1.27163	2.41435	0.00216279	0.0157023	1	886492
Rv1519	NC_000962	1710733..1711002	73.5662	-3.24431	-9.4762	0	0	0	886453
Rv1520	NC_000962	1711028..1712068	41.8469	-1.84185	-3.58469	1.64065e-10	7.73228e-09	6.57244e-07	886447
mmpL12	NC_000962	complement(1714172..1717612)	23.3904	1.0882	2.12608	7.88957e-05	0.000926851	0.316056	886445
pks5	NC_000962	complement(1722083..1728409)	32.5454	1.852	3.61001	0	0	1.08565e-09	886442
lspA	NC_000962	1742244..1742852	282.148	1.28231	2.43228	0.000376131	0.00353704	1	886408
glbN	NC_000962	complement(1744426..1744836)	8.47379	1.66932	3.18064	0.000240227	0.00245497	0.96235	886402
Rv1576c	NC_000962	complement(1780643..1782064)	130.491	1.4109	2.65902	2.55197e-06	4.62588e-05	0.0102232	886327
Rv1577c	NC_000962	complement(1782072..1782584)	252.727	1.69236	3.23186	0	5.80412e-10	4.12093e-08	886329
Rv1578c	NC_000962	complement(1782758..1783228)	49.9652	1.09571	2.13718	0.000604111	0.00535414	1	886322
Rv1586c	NC_000962	complement(1787096..1788505)	123.292	1.93704	3.8292	1.30334e-08	4.11118e-07	5.2212e-05	886305
Rv1587c	NC_000962	complement(1788162..1789163)	12.161	1.16205	2.23775	0.00151987	0.0116353	1	886303
Rv1588c	NC_000962	complement(1789168..1789836)	51.6837	2.55676	5.88387	0	0	0	886325
Rv1592c	NC_000962	complement(1792400..1793740)	129.075	1.19872	2.29536	0.000375899	0.00353704	1	886287
Rv1593c	NC_000962	complement(1793997..1794707)	119.904	1.53552	2.89894	2.19759e-09	8.38434e-08	8.80356e-06	886289
cydC	NC_000962	complement(1819963..1821693)	52.8341	1.35756	2.56251	9.70908e-05	0.00112412	0.388946	885503
cydD	NC_000962	complement(1821690..1823273)	123.913	1.46783	2.76606	1.8585e-05	0.000261233	0.0744513	885512
leuV	NC_000962	complement(1828015..1828088)	6.36337	7.9547	248.086	0.00662699	0.0379796	1	2700456
Rv1638A	NC_000962	complement(1846716..1846973)	142.417	-1.08858	-2.12664	0.00140171	0.0108403	1	3205103
Rv1639c	NC_000962	complement(1846989..1848458)	285.784	-1.05962	-2.08438	0.000319091	0.00311017	1	885642
infC	NC_000962	1852273..1852878	956.322	1.13822	2.20109	4.56667e-05	0.00057169	0.182941	885478
PE_PGRS30	NC_000962	complement(1862347..1865382)	41.9375	1.61907	3.07178	0	3.59899e-09	2.84321e-07	885174
argC	NC_000962	1865576..1866634	67.6029	1.48091	2.79126	5.88286e-06	9.27824e-05	0.0235667	885278
argJ	NC_000962	1866631..1867845	167.864	1.46308	2.75697	2.39757e-05	0.000322304	0.0960467	885125
argB	NC_000962	1867842..1868726	129.397	1.32145	2.49917	3.32975e-05	0.000430289	0.13339	888076
argD	NC_000962	1868723..1869925	135.036	1.35238	2.55333	0.000301425	0.0029862	1	885187
argF	NC_000962	1869922..1870845	85.7062	1.6045	3.04089	5.12644e-06	8.28085e-05	0.0205365	885462
pks7	NC_000962	1875304..1881684	19.175	1.43298	2.70003	2.82289e-06	5.04843e-05	0.0113085	885108
pks8	NC_000962	1881704..1886512	12.8935	2.01417	4.03947	2.79976e-06	5.02952e-05	0.0112158	885527
pks17	NC_000962	1886512..1888020	14.2179	1.49961	2.82767	0.000204001	0.00211718	0.81723	885523
pks9	NC_000962	1888026..1891079	21.4926	1.14879	2.21728	0.00430856	0.0272241	1	885519
Rv1685c	NC_000962	complement(1910776..1911399)	11.0676	1.5141	2.8562	0.000477791	0.00436994	1	885682
Rv1686c	NC_000962	complement(1911401..1912081)	12.8238	2.21825	4.65327	5.67748e-10	2.49934e-08	2.2744e-06	885672
Rv1687c	NC_000962	complement(1912153..1912920)	10.1694	1.76227	3.39231	2.23963e-06	4.1925e-05	0.00897196	885678
Rv1702c	NC_000962	complement(1927211..1928575)	29.6399	1.46192	2.75475	4.41977e-05	0.000555035	0.177056	885061
MTS1338	NC_000962	1960667..1960783	286.355	2.00669	4.01859	5.01673e-05	0.000618644	0.20097	14515860
Rv1738	NC_000962	1965657..1965941	2786.21	1.91426	3.76921	0.000102632	0.00117806	0.411143	885215
Rv1739c	NC_000962	complement(1965955..1967637)	5.87322	1.91817	3.77944	7.98046e-06	0.000122961	0.0319697	887208
Rv1748	NC_000962	1976600..1977331	19.2261	-1.04935	-2.0696	0.0046707	0.0286976	1	885288
PPE24	NC_000962	complement(1981614..1984775)	5.72459	1.22838	2.34304	3.40898e-05	0.000437272	0.136564	885544
Rv1754c	NC_000962	complement(1984979..1986670)	2.91273	1.88345	3.68956	3.89825e-06	6.56152e-05	0.0156164	885467
wag22	NC_000962	complement(1989833..1992577)	18.2949	-3.32473	-10.0195	0	0	0	885325
Rv1760	NC_000962	1993153..1994661	16.5774	-10.7096	-1674.65	9.39941e-06	0.000142091	0.0376541	885556
Rv1761c	NC_000962	complement(1994671..1995054)	9.93955	-4.424	-21.4663	2.81238e-07	6.58853e-06	0.00112664	885436
Rv1762c	NC_000962	complement(1995054..1995842)	10.4316	-9.10091	-549.094	0.000182736	0.00192642	0.732038	885373
Rv1765c	NC_000962	complement(1997418..1998515)	45.7703	-11.7175	-3367.55	1.15976e-06	2.36971e-05	0.00464598	885256
PE20	NC_000962	2048072..2048371	12.4724	1.28634	2.43908	0.00445261	0.0278705	1	885537
Rv1817	NC_000962	2059595..2061058	22.4786	1.43406	2.70206	5.78195e-06	9.15514e-05	0.0231625	885548
PE_PGRS33	NC_000962	complement(2061178..2062674)	177.921	1.53702	2.90194	3.26731e-09	1.21193e-07	1.30888e-05	885551
Rv1836c	NC_000962	complement(2082603..2084636)	158.961	1.04765	2.06716	2.36165e-05	0.000319388	0.0946077	885707
Rv1847	NC_000962	2096877..2097299	296.581	-2.0135	-4.03761	1.56692e-09	6.09424e-08	6.27706e-06	885734
ureA	NC_000962	2097348..2097650	129.305	-1.60928	-3.051	3.90104e-07	8.82914e-06	0.00156276	885414
ureB	NC_000962	2097647..2097961	133.4	-1.04469	-2.06292	0.000413662	0.00382709	1	885710
ureC	NC_000962	2097961..2099694	151.297	-1.02807	-2.0393	3.6062e-05	0.000460077	0.144464	885359
ureF	NC_000962	2099694..2100329	78.1641	-1.24172	-2.3648	5.01895e-05	0.000618644	0.201059	885532
ureD	NC_000962	2101022..2101648	51.1507	-1.05677	-2.08027	0.000354428	0.00337173	1	885705
ndh	NC_000962	complement(2101651..2103042)	203.359	1.15689	2.22976	2.01399e-05	0.000281117	0.0806806	885746
rpfC	NC_000962	complement(2133731..2134261)	216.465	1.19531	2.28993	3.38722e-06	5.84879e-05	0.0135692	885759
Rv1894c	NC_000962	complement(2140739..2141869)	46.7233	1.26786	2.40804	0.000341557	0.00328124	1	885081
Rv1936	NC_000962	2187384..2188493	39.594	2.83791	7.14984	0	0	0	885882
Rv1937	NC_000962	2188496..2191015	24.0532	2.68633	6.43674	0	0	0	885433
ephB	NC_000962	2191027..2192097	18.4199	2.31192	4.96543	0	4.06946e-09	3.25557e-07	885392
Rv1939	NC_000962	2192094..2192609	25.8464	2.92162	7.57697	3.58507e-10	1.63202e-08	1.43618e-06	885488
ribA1	NC_000962	2192606..2193667	19.8967	2.0778	4.22162	5.39853e-09	1.93094e-07	2.16265e-05	885621
mazF5	NC_000962	complement(2194644..2194973)	103.096	1.01013	2.01409	0.00273418	0.0187207	1	885606
Rv1954c	NC_000962	complement(2201223..2201744)	9.02566	4.37047	20.6844	0	3.04048e-10	1.97631e-08	885967
higB	NC_000962	2201719..2202096	84.6346	1.47836	2.78631	6.27602e-06	9.82099e-05	0.0251417	885966
yrbE3A	NC_000962	2207700..2208497	14.1401	1.54209	2.91215	8.63298e-05	0.00101122	0.345837	885948
yrbE3B	NC_000962	2208507..2209322	8.31607	1.65134	3.14125	0.000655485	0.00572331	1	885947
mce3A	NC_000962	2209327..2210604	6.77667	2.04031	4.11334	2.22953e-07	5.41302e-06	0.000893148	885944
mce3B	NC_000962	2210601..2211629	12.7659	2.30306	4.93504	1.51672e-08	4.71006e-07	6.07598e-05	885943
mce3C	NC_000962	2211626..2212858	16.9176	2.9583	7.77207	0	0	0	885942
mce3D	NC_000962	2212855..2214126	5.19643	2.42847	5.38322	1.78689e-09	6.88294e-08	7.15826e-06	885940
lprM	NC_000962	2214123..2215256	5.79409	2.02009	4.0561	1.08629e-05	0.000160446	0.0435166	885939
vapC36	NC_000962	complement(2225413..2225832)	75.4139	1.82695	3.54787	9.46367e-09	3.18584e-07	3.79115e-05	885816
vapB36	NC_000962	complement(2225841..2226101)	52.9916	1.34798	2.54556	0.000130649	0.00145788	0.523378	11117810
PE_PGRS35	NC_000962	2226244..2227920	26.5769	1.65838	3.15662	6.10725e-08	1.67573e-06	0.000244657	885921
Rv1985c	NC_000962	complement(2228991..2229902)	41.3755	2.01878	4.05242	4.02438e-08	1.14338e-06	0.000161217	885818
Rv1986	NC_000962	2230011..2230610	148.102	1.83523	3.56829	3.9999e-07	8.90199e-06	0.00160236	885635
Rv1987	NC_000962	2231026..2231454	66.4681	1.15021	2.21946	5.69358e-05	0.000691166	0.228085	885815
mazE6	NC_000962	complement(2234643..2234891)	24.2335	1.25221	2.38207	0.000768937	0.00658197	1	14515890
ctpG	NC_000962	complement(2234991..2237306)	173.777	2.40589	5.29964	0	0	0	888914
Rv1993c	NC_000962	complement(2237303..2237575)	63.1115	2.05707	4.16139	3.35395e-09	1.22145e-07	1.34359e-05	885631
cmtR	NC_000962	complement(2237628..2237984)	59.3625	1.66389	3.1687	7.5032e-08	2.03093e-06	0.000300578	888889
Rv1995	NC_000962	2238141..2238908	4.58637	1.74655	3.35555	0.000100348	0.00115516	0.401994	888917
Rv1996	NC_000962	2239004..2239957	2703.42	2.30263	4.93357	6.30583e-10	2.71578e-08	2.52612e-06	888863
Rv2017	NC_000962	2263998..2265038	53.1179	-1.16421	-2.24111	0.000189753	0.00198992	0.760151	888435
hspX	NC_000962	complement(2278498..2278932)	7924.01	1.33497	2.5227	0.000143793	0.00157387	0.576035	887579
Rv2034	NC_000962	2281294..2281617	69.447	1.25249	2.38252	2.92018e-05	0.000384811	0.116983	887859
Rv2035	NC_000962	2281614..2282102	41.8683	1.38861	2.61827	3.68587e-07	8.48598e-06	0.00147656	887445
Rv2036	NC_000962	2282099..2282740	47.2173	1.74572	3.35361	2.87378e-07	6.69324e-06	0.00115124	887433
ASpks	NC_000962	2299745..2299886	2.20122	3.01519	8.08467	0.00271225	0.018701	1	14515896
mazE7	NC_000962	2320831..2321064	4.84395	1.83033	3.55618	0.00247979	0.0173672	1	3205116
Rv2100	NC_000962	2358389..2360041	11.4733	1.08572	2.12244	0.000279274	0.00278995	1	888454
vapC37	NC_000962	complement(2364086..2364520)	139.237	-1.11773	-2.17005	0.000324653	0.00314905	1	888003
Rv2104a	NC_000962	complement(2364797..2365054)	20.0912	-2.42184	-5.35855	2.09728e-05	0.000291725	0.0840168	19394677
PPE36	NC_000962	2367711..2368442	26.9728	-1.22839	-2.34305	0.0039224	0.025141	1	887814
hisE	NC_000962	complement(2380663..2380944)	26.7219	-2.88605	-7.39245	2.53948e-07	6.01962e-06	0.00101732	888671
PPE37	NC_000962	2381071..2382492	40.9144	-2.00844	-4.02346	3.99269e-08	1.14248e-06	0.000159947	888710
metH	NC_000962	complement(2382489..2386067)	391.046	-1.3935	-2.62715	2.78556e-05	0.000369502	0.111589	888711
Rv2132	NC_000962	2393411..2393641	107.881	-1.61383	-3.06062	1.83661e-06	3.55432e-05	0.00735745	887827
lppL	NC_000962	2397330..2398406	50.6713	1.03247	2.04552	0.000655766	0.00572331	1	887303
leuU	NC_000962	2401987..2402072	14.1191	4.50148	22.6506	3.29011e-06	5.73052e-05	0.0131802	2700467
murG	NC_000962	complement(2412119..2413351)	187.292	1.62221	3.07847	3.30646e-09	1.2152e-07	1.32457e-05	888036
ftsW	NC_000962	complement(2413348..2414922)	179.845	1.09795	2.14051	5.96871e-05	0.0007202	0.239106	887916
murX	NC_000962	complement(2416396..2417475)	148.024	1.45437	2.74037	5.76659e-06	9.15514e-05	0.023101	888098
murF	NC_000962	complement(2417472..2419004)	201.491	1.85099	3.60749	9.45193e-10	3.82469e-08	3.78644e-06	887826
murE	NC_000962	complement(2419001..2420608)	589.358	1.98113	3.94801	4.70578e-08	1.30912e-06	0.000188514	887252
Rv2159c	NC_000962	complement(2420631..2421665)	1180.16	2.11499	4.33188	1.15372e-07	3.06079e-06	0.000462179	887236
Rv2160c	NC_000962	complement(2421662..2422278)	435.649	1.34192	2.53488	3.77267e-05	0.000478269	0.151133	886254
Rv2164c	NC_000962	complement(2427084..2428238)	284.424	1.71486	3.28265	0	4.90212e-10	3.33344e-08	887217
fadD15	NC_000962	2448160..2449962	29.7202	1.28783	2.44161	6.3405e-06	9.88329e-05	0.0254001	887456
Rv2189c	NC_000962	complement(2451247..2452020)	183.697	-1.29178	-2.44829	1.064e-06	2.18583e-05	0.00426238	887575
Rv2190c	NC_000962	complement(2452115..2453272)	493.047	-1.07443	-2.10589	6.95627e-06	0.000107594	0.0278668	888670
dlaT	NC_000962	2481965..2483626	208.08	1.24353	2.36778	4.56503e-07	1.00481e-05	0.00182875	888777
Rv2216	NC_000962	2483626..2484531	99.5185	1.19409	2.288	1.4787e-06	2.90377e-05	0.00592368	887640
rnpB	NC_000962	complement(2500445..2500751)	23357.6	1.75283	3.37018	1.0894e-05	0.000160446	0.0436414	2700434
valV	NC_000962	complement(2510598..2510669)	9.94517	3.7876	13.8096	1.21466e-05	0.000177589	0.0486593	2700452
acpM	NC_000962	2517771..2518118	390.038	1.04713	2.06642	0.00353226	0.0230836	1	888272
glpD1	NC_000962	complement(2523241..2524791)	6.21375	1.46825	2.76687	3.01872e-05	0.000394765	0.12093	887276
Rv2251	NC_000962	2525565..2526992	27.5326	1.27507	2.42011	2.6596e-05	0.000353965	0.106544	888706
Rv2277c	NC_000962	complement(2549124..2550029)	6.12529	3.70773	13.0658	0	0	0	888498
Rv2286c	NC_000962	complement(2558877..2559569)	14.0804	-1.6284	-3.0917	0.000234308	0.00240061	0.938637	887395
Rv2323c	NC_000962	complement(2595361..2596269)	32.3795	-1.10101	-2.14504	0.000275516	0.00275929	1	885480
PE23	NC_000962	2600731..2601879	102.371	-1.07855	-2.11191	0.000344555	0.0032976	1	888111
Rv2331	NC_000962	2604297..2604683	73.6912	-1.75578	-3.3771	2.36119e-07	5.63032e-06	0.000945895	888099
Rv2331A	NC_000962	2604740..2605078	68.4513	-1.45816	-2.74758	3.37671e-05	0.000434955	0.135271	3205048
mez	NC_000962	2605108..2606754	68.6878	-2.26543	-4.80797	0	0	1.31648e-10	887962
moeW	NC_000962	complement(2613107..2614063)	11.4795	1.59766	3.02653	8.89917e-05	0.00103936	0.356501	886018
asnT	NC_000962	complement(2619407..2619479)	78.3875	5.15377	35.5992	0	0	0	2700449
Rv2348c	NC_000962	complement(2626654..2626980)	127.714	1.66107	3.16252	1.34826e-07	3.4846e-06	0.000540112	886006
PPE38	NC_000962	complement(2632923..2634098)	31.3987	1.14334	2.20892	6.04219e-05	0.000726877	0.24205	888959
PPE39	NC_000962	complement(2634528..2635592)	2.5052	2.84101	7.16519	8.18305e-08	2.18542e-06	0.000327813	886003
Rv2377c	NC_000962	complement(2656215..2656430)	61.2531	-1.47768	-2.78501	0.00741304	0.0416503	1	885968
mbtG	NC_000962	complement(2656408..2657703)	92.4677	-1.40072	-2.64033	0.000904086	0.0075611	1	885648
mbtF	NC_000962	complement(2657700..2662085)	138.163	-1.26841	-2.40896	0.000185721	0.00195275	0.744	885874
mbtC	NC_000962	complement(2670269..2671603)	164.074	-1.03762	-2.05284	0.000228368	0.00234575	0.914844	885908
mbtB	NC_000962	complement(2671593..2675837)	197.494	-1.13542	-2.19682	1.8157e-05	0.000257021	0.072737	885838
mbtA	NC_000962	2675936..2677633	42.5757	-1.54377	-2.91555	1.33079e-06	2.6523e-05	0.00533113	885833
mbtI	NC_000962	complement(2678653..2680005)	181.33	-1.955	-3.87716	0	2.96426e-09	2.25284e-07	885823
rpfD	NC_000962	complement(2683248..2683712)	195.673	-1.06775	-2.09616	0.00157885	0.0119563	1	885246
Rv2390c	NC_000962	complement(2683709..2684266)	269.39	-1.0121	-2.01685	0.00272993	0.0187207	1	885866
sirA	NC_000962	2684679..2686370	641.236	-1.38042	-2.60344	3.02528e-05	0.000394765	0.121193	885472
cysH	NC_000962	2686367..2687131	469.485	-1.92613	-3.80034	2.17863e-10	1.01483e-08	8.72758e-07	885250
che1	NC_000962	2687128..2687973	483.88	-1.80574	-3.49608	0	4.47893e-09	3.71751e-07	885508
ggtB	NC_000962	2688010..2689941	242.774	-1.31037	-2.48004	3.61368e-06	6.21304e-05	0.0144764	885867
Rv2395	NC_000962	2690072..2692075	89.9005	-1.0477	-2.06723	6.99754e-05	0.000826907	0.280322	885303
PE_PGRS41	NC_000962	2692799..2693884	616.478	-1.0966	-2.1385	3.22144e-06	5.66013e-05	0.0129051	885517
Rv2401	NC_000962	2697728..2698057	4.2499	-2.21899	-4.65568	0.00609114	0.0354153	1	885664
ahpC	NC_000962	2726193..2726780	78.1626	1.07981	2.11376	0.00155719	0.0118595	1	885717
ahpD	NC_000962	2726806..2727339	44.2234	1.42624	2.68746	2.58138e-06	4.65811e-05	0.010341	885959
rpfE	NC_000962	complement(2751662..2752180)	406.989	-1.24606	-2.37193	0.000800193	0.00680588	1	885760
mmuM	NC_000962	2759779..2760687	22.938	-1.1275	-2.1848	0.0013374	0.0104846	1	885871
Rv2478c	NC_000962	complement(2784123..2784608)	28.3283	-3.67631	-12.7844	0	0	1.4201e-09	887304
plsC	NC_000962	complement(2789280..2791022)	68.4426	1.36543	2.57652	1.01064e-05	0.000151634	0.0404863	887744
Rv2484c	NC_000962	complement(2791019..2792494)	139.533	1.44919	2.73055	3.8291e-06	6.49973e-05	0.0153394	888623
argW	NC_000962	2794176..2794249	5.33309	4.56864	23.73	0.000312157	0.00306495	1	2700423
bkdC	NC_000962	complement(2808758..2809939)	260.719	1.00868	2.01207	6.30609e-05	0.000756353	0.252622	888237
bkdB	NC_000962	complement(2809936..2810982)	288.862	1.94364	3.84674	3.67972e-10	1.65629e-08	1.47409e-06	888571
bkdA	NC_000962	complement(2810993..2812096)	268.101	1.58336	2.99667	6.20832e-09	2.18163e-07	2.48705e-05	888583
citE	NC_000962	complement(2812355..2813176)	85.9689	1.4004	2.63974	2.37645e-06	4.40743e-05	0.00952005	887466
Rv2499c	NC_000962	complement(2813173..2813730)	73.9884	1.88001	3.68078	5.48294e-10	2.44052e-08	2.19647e-06	888584
fadE19	NC_000962	complement(2813727..2814911)	116.754	2.34495	5.08044	0	0	0	888541
accA1	NC_000962	complement(2814916..2816880)	287.768	2.82963	7.10894	0	0	0	887309
accD1	NC_000962	complement(2816885..2818474)	229.352	3.00295	8.01639	0	0	0	887168
scoB	NC_000962	complement(2818471..2819127)	229.441	2.90846	7.50815	0	0	0	888502
scoA	NC_000962	complement(2819124..2819870)	228.591	3.15942	8.93468	0	0	0	888503
hisT	NC_000962	2827854..2827926	59.6426	5.12643	34.9308	0	0	0	2700451
lysU	NC_000962	2835494..2835566	92.0433	4.12517	17.4502	0	0	0	2700436
fas	NC_000962	complement(2840123..2849332)	474.069	1.27441	2.41899	0.000270507	0.00271592	1	887704
vapB17	NC_000962	2851091..2851318	57.1702	1.84134	3.58342	1.1118e-08	3.62103e-07	4.45386e-05	888254
vapC17	NC_000962	2851315..2851716	27.017	1.75901	3.38467	3.87451e-07	8.81891e-06	0.00155213	887266
Rv2536	NC_000962	2860452..2861144	137.949	1.3132	2.48492	0.000723148	0.00624339	1	888386
vapC19	NC_000962	2868860..2869237	38.6427	-1.22765	-2.34185	0.00103727	0.00851493	1	888412
Rv2551c	NC_000962	complement(2870775..2871194)	112.314	1.52694	2.88173	0.000490491	0.00444549	1	887855
Rv2557	NC_000962	2877072..2877746	139.086	1.39403	2.62813	3.94548e-07	8.87954e-06	0.00158056	887865
Rv2558	NC_000962	2877831..2878541	164.458	1.31027	2.47988	3.71602e-05	0.000472583	0.148864	887298
Rv2560	NC_000962	2880075..2881052	14.911	1.86447	3.64134	7.26856e-09	2.53199e-07	2.91179e-05	887363
PE_PGRS44	NC_000962	2921551..2923182	341.685	-1.41393	-2.66461	9.16946e-09	3.11295e-07	3.67329e-05	887992
Rv2600	NC_000962	2927990..2928391	46.8606	-1.14804	-2.21612	0.00286398	0.019413	1	887869
vapB41	NC_000962	2930070..2930357	62.4395	1.6151	3.06334	1.90011e-07	4.65875e-06	0.000761182	3205108
vapC41	NC_000962	2930344..2930784	90.8635	1.1095	2.15771	0.000205125	0.00212334	0.821731	888186
Rv2620c	NC_000962	complement(2947462..2947887)	45.2646	1.22484	2.3373	0.000136184	0.0015029	0.545552	888497
Rv2621c	NC_000962	complement(2947884..2948558)	111.887	1.82777	3.54988	5.4178e-06	8.68149e-05	0.0217037	888565
Rv2624c	NC_000962	complement(2950489..2951307)	315.523	1.71804	3.28989	1.5734e-07	3.98927e-06	0.000630305	888939
Rv2625c	NC_000962	complement(2951322..2952503)	1583.04	2.04254	4.11971	1.63689e-07	4.12414e-06	0.000655738	887692
hrp1	NC_000962	complement(2952562..2952993)	963.795	1.02727	2.03816	0.00668819	0.0382209	1	888576
PE_PGRS46	NC_000962	complement(2960105..2962441)	69.3665	3.08625	8.49283	0	0	0	888573
arsC	NC_000962	2966910..2968406	27.538	1.22911	2.34423	0.000367044	0.00346787	1	887674
Rv2644c	NC_000962	complement(2968533..2968850)	8.11741	-1.90324	-3.74053	0.00357145	0.0233017	1	887366
valT	NC_000962	complement(2969497..2969568)	26.5802	3.95186	15.475	1.01244e-06	2.09064e-05	0.00405583	2700447
glyT	NC_000962	2969753..2969825	65.163	5.44367	43.5218	0	0	0	2700439
valU	NC_000962	2969942..2970013	30.0647	5.55125	46.8914	0	2.42565e-10	1.55242e-08	2700437
Rv2650c	NC_000962	complement(2973795..2975234)	64.8534	1.1528	2.22346	1.95748e-06	3.77002e-05	0.00784165	887478
Rv2651c	NC_000962	complement(2975242..2975775)	139.271	1.41909	2.67417	6.60884e-07	1.40079e-05	0.0026475	887837
Rv2652c	NC_000962	complement(2975928..2976554)	13.7047	1.19119	2.2834	0.00490217	0.0298451	1	888577
Rv2658c	NC_000962	complement(2979326..2979688)	18.9722	1.7522	3.36873	9.25595e-05	0.00107549	0.370793	888562
Rv2659c	NC_000962	complement(2979691..2980818)	85.1843	3.43715	10.8314	0	0	0	885098
Rv2660c	NC_000962	complement(2980963..2981190)	2.45613	2.25146	4.76166	0.00469603	0.028809	1	887222
Rv2662	NC_000962	2981482..2981754	13.0838	1.77851	3.43071	0.00163419	0.012352	1	888589
Rv2664	NC_000962	2982097..2982351	30.8832	1.50536	2.83896	2.53471e-05	0.000338468	0.10154	888501
Rv2699c	NC_000962	complement(3014663..3014965)	67.419	-1.63224	-3.09993	2.32482e-05	0.000316776	0.0931322	887218
Rv2721c	NC_000962	complement(3032520..3034619)	65.3387	1.26892	2.40981	1.45099e-08	4.54114e-07	5.81265e-05	888291
ald	NC_000962	3086820..3087935	1074.63	3.16514	8.97019	0	0	0	888493
vapB22	NC_000962	complement(3137009..3137224)	40.1425	1.10026	2.14393	0.00509619	0.030746	1	888537
nusA	NC_000962	complement(3148385..3149428)	135.597	1.18263	2.26991	4.86807e-07	1.06566e-05	0.00195015	888213
nicT	NC_000962	3166684..3167802	51.4958	-1.68055	-3.2055	3.95268e-08	1.13917e-06	0.000158344	888643
Rv2876	NC_000962	3187663..3187977	101.059	-1.00472	-2.00656	0.00094443	0.00781692	1	887823
Rv2884	NC_000962	3193393..3194151	16.7092	1.71391	3.28049	4.52284e-06	7.48699e-05	0.0181185	887443
Rv2886c	NC_000962	complement(3195545..3196432)	90.6349	1.01046	2.01455	0.00269296	0.0186	1	887424
Rv2898c	NC_000962	complement(3207942..3208328)	60.0274	-1.41985	-2.67558	2.86456e-05	0.000378726	0.114754	888507
lppW	NC_000962	3214628..3215572	346.054	-1.18666	-2.27625	1.40415e-05	0.000203806	0.0562504	887421
Rv2912c	NC_000962	complement(3219274..3219861)	211.631	-1.37787	-2.59884	0.00460352	0.0285174	1	888017
ppsC	NC_000962	3255685..3262251	558.064	-1.65539	-3.15009	1.92303e-05	0.000269359	0.0770367	887686
ppsD	NC_000962	3262248..3267731	352.183	-1.63638	-3.10885	0.000150527	0.00162537	0.603011	887172
lppX	NC_000962	complement(3290624..3291325)	150.47	-1.0835	-2.11917	0.000888667	0.00746332	1	887956
Rv2956	NC_000962	3308668..3309399	50.5659	1.30911	2.47789	1.05153e-05	0.000156017	0.0421245	887486
Rv2963	NC_000962	3315236..3316456	41.909	2.15564	4.45567	0	0	7.40073e-10	887263
purU	NC_000962	3316529..3317461	17.7107	1.21462	2.3208	0.00010825	0.00123195	0.433648	887338
gluU	NC_000962	complement(3348547..3348619)	12.0675	6.55193	93.8272	8.76217e-06	0.000133974	0.0351013	2700433
Rv3047c	NC_000962	complement(3408022..3408306)	83.1303	-1.36352	-2.57313	0.000145298	0.0015817	0.582064	888898
alaU	NC_000962	complement(3431840..3431912)	71.5425	6.04401	65.9825	0	0	0	2700438
Rv3073c	NC_000962	complement(3436329..3436685)	26.3878	-1.30962	-2.47877	0.00214266	0.0156633	1	888647
Rv3079c	NC_000962	complement(3441770..3442597)	6.99075	1.28226	2.4322	0.00120278	0.00965599	1	888660
pknK	NC_000962	complement(3442656..3445988)	43.6201	2.76946	6.81855	0	0	0	888659
Rv3083	NC_000962	3448504..3449991	150.131	-9.34693	-651.186	0	0	0	888655
lipR	NC_000962	3449997..3450923	117.313	-8.00224	-256.397	0	0	0	888652
Rv3085	NC_000962	3450920..3451750	88.7551	-7.64139	-199.659	0	0	0	888656
moaA1	NC_000962	3477649..3478728	2.81402	3.15578	8.91219	1.05487e-08	3.49239e-07	4.2258e-05	888836
moaD1	NC_000962	3479700..3479951	1.02393	4.57277	23.7981	0.00282817	0.0192028	1	888897
Rv3115	NC_000962	3481451..3482698	6.252	12.6863	6591.29	2.17641e-05	0.000300378	0.0871868	888790
Rv3128c	NC_000962	complement(3493168..3494181)	43.6211	2.09137	4.26152	5.53072e-06	8.82712e-05	0.0221561	886263
Rv3129	NC_000962	3494538..3494992	11.4174	2.13391	4.38905	6.3753e-05	0.000760103	0.255395	888901
Rv3137	NC_000962	3503393..3504175	200.766	-1.09767	-2.14008	0.000299949	0.00298163	1	888827
nuoA	NC_000962	3511682..3512068	53.0575	1.31521	2.48838	5.15383e-05	0.00063332	0.206462	887397
nuoB	NC_000962	3512077..3512631	42.0846	1.55384	2.93598	1.79668e-05	0.00025523	0.0719748	888791
nuoC	NC_000962	3512628..3513338	46.0673	1.06454	2.0915	0.0031064	0.0208098	1	888816
nuoE	NC_000962	3514657..3515415	81.2832	1.13044	2.18925	0.00126406	0.0100473	1	887903
nuoH	NC_000962	3519282..3520514	93.7386	1.20972	2.31292	4.98006e-05	0.000617651	0.199501	887531
nuoI	NC_000962	3520507..3521142	127.976	1.10104	2.14509	0.000332113	0.00320589	1	887530
nuoJ	NC_000962	3521139..3521927	118.683	1.18952	2.28076	2.97903e-05	0.000391279	0.11934	888762
nuoK	NC_000962	3521924..3522223	43.7162	1.10739	2.15456	0.00126718	0.0100479	1	888764
nuoL	NC_000962	3522234..3524135	137.146	1.18754	2.27764	0.000554509	0.0049584	1	888063
Rv3174	NC_000962	3542138..3542845	5.21354	1.22736	2.34138	0.00779084	0.0433474	1	887989
Rv3189	NC_000962	3554642..3555262	19.9196	1.96002	3.89066	4.83534e-08	1.33589e-06	0.000193704	888034
metU	NC_000962	complement(3559370..3559443)	32.7395	3.8551	14.4711	5.83242e-07	1.24945e-05	0.00233647	2700465
lipV	NC_000962	3580638..3581312	24.5904	1.21454	2.32066	6.97973e-05	0.000826907	0.279608	888133
Rv3205c	NC_000962	complement(3581627..3582505)	241	1.03157	2.04425	0.000479061	0.00437157	1	888877
Rv3209	NC_000962	3586274..3586834	142.498	1.29504	2.45383	4.0689e-06	6.79167e-05	0.0163	888875
TB7.3	NC_000962	complement(3597551..3597766)	143.256	1.42325	2.6819	0.000241653	0.00246326	0.968063	888096
desA3	NC_000962	complement(3605751..3607034)	303.579	-1.27571	-2.42118	3.33528e-06	5.78405e-05	0.0133611	888821
Rv3231c	NC_000962	complement(3608364..3608873)	22.396	-1.28214	-2.432	0.00126916	0.0100479	1	888749
Rv3233c	NC_000962	complement(3609781..3610371)	57.6417	-3.44363	-10.8802	0	0	0	888773
Rv3249c	NC_000962	complement(3629752..3630387)	820.302	1.22672	2.34034	6.39962e-05	0.000760738	0.256369	888741
rubB	NC_000962	complement(3630384..3630566)	365.575	1.95768	3.88436	2.39909e-06	4.40911e-05	0.00961076	888744
alkB	NC_000962	complement(3630738..3631988)	944.79	1.17532	2.25843	0.00156648	0.0118851	1	888690
Rv3269	NC_000962	3650234..3650515	1730.57	1.11886	2.17176	0.000448521	0.00412104	1	888709
ctpC	NC_000962	3650526..3652682	2366.3	1.07458	2.10611	0.00521858	0.0313427	1	888705
sigF	NC_000962	complement(3668169..3668954)	43.7288	1.5249	2.87767	1.74092e-05	0.00024819	0.0697414	888727
rsbW	NC_000962	complement(3668951..3669388)	88.7584	1.57539	2.98016	6.51473e-06	0.000101155	0.026098	887977
usfY	NC_000962	complement(3669586..3669999)	163.868	2.50857	5.69055	1.09479e-10	5.22108e-09	4.38571e-07	888735
Rv3289c	NC_000962	complement(3670034..3670411)	366.657	3.63659	12.4372	0	0	0	888736
lat	NC_000962	complement(3670445..3671794)	719.329	2.97394	7.85679	0	1.19406e-10	7.04492e-09	887904
Rv3292	NC_000962	3672328..3673575	23.1283	1.24472	2.36973	0.000334313	0.00321937	1	888734
Rv3312c	NC_000962	complement(3699404..3700330)	87.3048	-1.67502	-3.19323	1.39454e-07	3.58111e-06	0.000558654	887939
Rv3312b	NC_000962	complement(3700356..3700526)	60.2108	-1.98421	-3.95645	1.32363e-05	0.000192816	0.0530245	19394686
Rv3312A	NC_000962	complement(3700705..3701016)	292.979	-1.12726	-2.18443	0.000251211	0.00254773	1	3205113
Rv3322c	NC_000962	complement(3708438..3709052)	24.844	1.68484	3.21505	3.8194e-08	1.10873e-06	0.000153005	887520
moaX	NC_000962	complement(3709049..3709714)	29.5951	1.53609	2.90008	2.69289e-07	6.34571e-06	0.00107877	887578
moaC3	NC_000962	complement(3709715..3710248)	32.8191	3.64602	12.5188	0	0	0	887981
Rv3324A	NC_000962	complement(3710245..3710379)	2.38858	4.51307	22.8333	0.00105923	0.00867742	1	3205081
PPE55	NC_000962	complement(3743711..3753184)	63.1796	2.17705	4.52228	0	0	7.19614e-10	888120
dnaE2	NC_000962	complement(3781501..3784740)	305.62	3.69907	12.9877	0	0	0	887259
echA18	NC_000962	3787726..3788367	41.7106	-1.03126	-2.04381	0.00061899	0.00544983	1	888123
Rv3378c	NC_000962	complement(3792358..3793248)	3.41132	1.80335	3.4903	0.00226593	0.0162385	1	888075
Rv3394c	NC_000962	complement(3809442..3811025)	28.7017	1.55867	2.94582	1.16178e-07	3.06189e-06	0.000465408	887945
Rv3395c	NC_000962	complement(3811022..3811636)	48.1216	1.47902	2.78758	2.08259e-06	3.95396e-05	0.00834286	887960
phyA	NC_000962	complement(3814090..3814998)	38.9945	-1.3118	-2.4825	2.11955e-05	0.000293803	0.084909	887911
idsA1	NC_000962	complement(3815027..3816106)	33.8973	-1.01773	-2.02473	0.00140943	0.010879	1	887919
Rv3402c	NC_000962	complement(3820653..3821891)	75.654	-1.30526	-2.47128	4.90518e-06	7.95552e-05	0.0196501	887910
Rv3403c	NC_000962	complement(3822262..3823863)	98.3699	-1.18158	-2.26825	6.24445e-06	9.80991e-05	0.0250153	887907
vapB47	NC_000962	3826252..3826551	710.804	-4.2521	-19.055	0	0	0	887505
vapC47	NC_000962	3826548..3826958	965.131	-4.33594	-20.1952	0	0	0	887900
choD	NC_000962	complement(3826991..3828727)	69.5522	1.39281	2.62589	1.14353e-08	3.69434e-07	4.58098e-05	887502
Rv3413c	NC_000962	complement(3832146..3833045)	58.6087	1.84092	3.58238	9.056e-10	3.70187e-08	3.62784e-06	887925
sigD	NC_000962	complement(3833038..3833676)	128.439	1.55862	2.94572	7.63498e-10	3.18601e-08	3.05857e-06	887594
whiB3	NC_000962	3834892..3835200	439.771	-1.48015	-2.78978	1.04268e-05	0.000155857	0.0417696	887598
groES	NC_000962	complement(3836986..3837288)	198.331	1.09508	2.13625	0.00407031	0.0259231	1	887583
PPE57	NC_000962	3842239..3842769	100.243	-9.15552	-570.278	0	0	0	887635
PPE58	NC_000962	3843036..3843734	140.448	-12.6672	-6504.54	1.79768e-07	4.44537e-06	0.000720149	887622
Rv3427c	NC_000962	complement(3843885..3844640)	52.2598	-7.73623	-213.224	0	0	0	887631
Rv3428c	NC_000962	complement(3844738..3845970)	3.54478	-5.50359	-45.3676	2.26234e-07	5.45959e-06	0.000906292	887621
Rv3440c	NC_000962	complement(3859665..3859976)	93.467	-1.03911	-2.05496	0.00115766	0.00934994	1	887592
Rv3453	NC_000962	3874404..3876090	18.4378	-1.01807	-2.02521	0.00413997	0.0262832	1	887596
Rv3466	NC_000962	3883525..3884193	62.8194	-1.12306	-2.17809	0.000624122	0.00548297	1	887830
Rv3467	NC_000962	3883964..3884917	34.0299	1.62273	3.07956	0.000310726	0.0030584	1	888022
Rv3468c	NC_000962	complement(3884975..3886069)	10.2542	-1.17256	-2.25412	0.00379302	0.0245474	1	888007
bpoA	NC_000962	complement(3889948..3890733)	9.0405	3.85932	14.5135	0	0	0	888101
PE31	NC_000962	3894093..3894389	874.792	-1.07519	-2.107	2.9149e-06	5.18981e-05	0.0116771	888474
Rv3485c	NC_000962	complement(3904622..3905566)	162.548	-2.69314	-6.46719	0	0	0	888427
Rv3486	NC_000962	3905772..3906221	24.0382	1.43656	2.70675	0.00036082	0.00341713	1	888276
lipF	NC_000962	complement(3906174..3907007)	904.11	-1.60634	-3.04478	0	2.98568e-09	2.29897e-07	888430
mce4F	NC_000962	complement(3911675..3913369)	45.431	1.09004	2.12879	2.49876e-05	0.000334784	0.1001	888376
Rv3502c	NC_000962	complement(3921087..3922040)	49.8469	1.51428	2.85657	1.60663e-06	3.13959e-05	0.00643616	887697
fdxD	NC_000962	complement(3922065..3922256)	50.7366	1.8964	3.72284	2.18197e-05	0.000300378	0.0874099	888311
fadE27	NC_000962	3923698..3924819	16.2044	1.1486	2.21698	0.000685091	0.00594042	1	888248
PE_PGRS53	NC_000962	3926569..3930714	58.863	1.28445	2.43589	0.000159551	0.00170443	0.639161	888256
kshA	NC_000962	3962439..3963599	53.3461	1.03378	2.04739	0.00744158	0.041752	1	888268
Rv3528c	NC_000962	complement(3964479..3965192)	7.54214	1.67289	3.18854	0.00535605	0.0319767	1	888297
Rv3531c	NC_000962	complement(3967817..3968944)	22.9836	1.17875	2.2638	0.00050631	0.00455793	1	888348
hsaF	NC_000962	complement(3972552..3973592)	48.4735	1.50069	2.82978	1.16533e-06	2.36971e-05	0.00466833	888387
hsaG	NC_000962	complement(3973589..3974500)	63.2984	1.83538	3.56866	2.61839e-09	9.80305e-08	1.04893e-05	888396
hsaE	NC_000962	complement(3974511..3975296)	82.9032	1.77432	3.42078	1.10015e-08	3.61245e-07	4.40719e-05	888406
cyp125	NC_000962	complement(3984144..3985445)	24.6704	1.35916	2.56536	5.7516e-05	0.0006961	0.230409	887782
Rv3549c	NC_000962	complement(3988319..3989098)	83.7209	1.12753	2.18485	0.00150893	0.01158	1	887849
Rv3551	NC_000962	3989896..3990774	59.9358	1.12618	2.1828	0.000675059	0.00586613	1	887235
fadE33	NC_000962	4005247..4006203	25.2646	1.05721	2.08091	0.000672599	0.00585746	1	888458
espA	NC_000962	complement(4055197..4056375)	653.403	1.12829	2.186	0.000894955	0.0075004	1	885377
thrU	NC_000962	complement(4081365..4081437)	12.0497	4.45182	21.8843	2.17829e-06	4.11614e-05	0.00872622	2700461
B11	NC_000962	complement(4099386..4099478)	88.6518	2.17146	4.50479	3.27255e-06	5.72482e-05	0.0131098	14515875
MTS2823	NC_000962	4100669..4100968	68582	1.14002	2.20384	0.00194378	0.0142615	1	14515876
Rv3662c	NC_000962	complement(4101265..4102035)	21.5318	1.15217	2.22247	0.000355185	0.00337173	1	885178
Rv3675	NC_000962	4116002..4116379	46.7627	1.83397	3.56518	9.219e-06	0.000139891	0.0369313	885155
Rv3719	NC_000962	4162306..4163718	126.249	-1.21233	-2.31712	3.69001e-06	6.31716e-05	0.0147822	885855
Rv3720	NC_000962	4163736..4164998	102.23	-1.20126	-2.2994	3.78925e-06	6.45946e-05	0.0151797	885219
C8	NC_000962	complement(4168154..4168281)	89.9649	3.48524	11.1985	0	0	1.29824e-09	14515877
serV	NC_000962	4168345..4168430	5.8322	3.42638	10.7509	0.000328966	0.00318318	1	2700443
PPE66	NC_000962	complement(4189285..4190232)	112.251	-1.04935	-2.06959	0.00577791	0.0340888	1	886262
serX	NC_000962	complement(4199131..4199217)	38.7061	3.03965	8.22291	4.62933e-06	7.60044e-05	0.0185451	2700471
Rv3752c	NC_000962	complement(4199247..4199705)	70.1901	-1.0624	-2.0884	0.00171806	0.0128406	1	885586
tcrX	NC_000962	complement(4211080..4211784)	49.4032	-1.99019	-3.9729	7.76656e-09	2.68214e-07	3.11128e-05	886100
Rv3769	NC_000962	4214615..4214887	214.837	-1.15911	-2.23319	0.00121395	0.00972619	1	885239
serT	NC_000962	complement(4216968..4217056)	34.8863	3.71807	13.1598	9.83256e-06	0.00014808	0.0393892	2700421
Rv3776	NC_000962	4221089..4222648	93.1775	2.20385	4.60707	0	1.57171e-10	9.74459e-09	888953
Rv3778c	NC_000962	complement(4223699..4224895)	180.053	-1.27979	-2.42804	9.77654e-07	2.02926e-05	0.00391648	886116
Rv3786c	NC_000962	complement(4232374..4233597)	21.2121	1.06436	2.09124	0.0003019	0.0029862	1	886108
Rv3787c	NC_000962	complement(4233610..4234536)	46.5114	3.74451	13.4032	0	0	0	886118
Rv3789	NC_000962	4235374..4235739	27.7516	-1.20604	-2.30704	0.00303259	0.0203834	1	886109
fadE35	NC_000962	4251085..4252866	171.842	-2.43277	-5.39929	0	0	0	886122
Rv3798	NC_000962	4252993..4254327	67.9935	-1.91728	-3.77709	0.00265443	0.0183655	1	886268
glf	NC_000962	complement(4272276..4273475)	84.2803	-1.15593	-2.22828	0.000114284	0.00128903	0.457822	886142
pirG	NC_000962	4273739..4274593	158.804	1.31363	2.48566	2.07861e-08	6.26085e-07	8.32693e-05	886139
mmpL8	NC_000962	complement(4288260..4291529)	132.833	-1.16492	-2.24221	0.0027403	0.0187207	1	886145
papA1	NC_000962	complement(4291639..4293174)	123.723	-2.1949	-4.57859	0	0	1.43656e-10	886156
pks2	NC_000962	complement(4293225..4299605)	739.17	-2.50851	-5.69034	0	6.35203e-10	4.57346e-08	886148
Rv3839	NC_000962	4312765..4313541	75.1524	-1.75103	-3.36598	4.40784e-07	9.7557e-06	0.00176578	886171
Rv3840	NC_000962	4313567..4313980	20.6608	-1.64784	-3.13364	0.00110893	0.00904764	1	886167
bfrB	NC_000962	4314178..4314723	872.622	1.44241	2.71774	3.41653e-05	0.000437272	0.136866	886176
Rv3847	NC_000962	4321538..4322071	219.842	1.10986	2.15824	0.00394033	0.0252156	1	886182
whiB6	NC_000962	complement(4338171..4338521)	60.4783	1.42337	2.68212	0.000168409	0.00178951	0.674646	886190
Rv3863	NC_000962	4338849..4340027	114.728	-1.17438	-2.25696	0.000123265	0.00137933	0.493799	886197
espE	NC_000962	4340270..4341478	250.818	1.8852	3.69405	5.90688e-09	2.09407e-07	2.3663e-05	886185
espF	NC_000962	4341566..4341877	152.233	1.57232	2.97383	0.000114932	0.00128968	0.460416	886172
esxB	NC_000962	4352274..4352576	2572.03	1.93512	3.82409	1.47572e-07	3.76545e-06	0.000591175	886194
esxA	NC_000962	4352609..4352896	1128.39	1.51512	2.85823	1.53284e-05	0.000220884	0.0614056	886209
espI	NC_000962	4353010..4355010	262.769	1.37117	2.5868	9.8518e-05	0.00113736	0.394663	886206
espK	NC_000962	complement(4357593..4359782)	503.019	1.3327	2.51874	0.000415882	0.00383877	1	886212
eccA2	NC_000962	complement(4364979..4366838)	40.7673	1.1043	2.14994	2.35835e-05	0.000319388	0.0944756	886210
eccE2	NC_000962	complement(4366908..4368521)	50.7263	1.28697	2.44015	1.38256e-06	2.72835e-05	0.00553855	886220
mycP2	NC_000962	complement(4368518..4370170)	81.5479	2.14178	4.41305	0	0	0	886215
eccD2	NC_000962	complement(4370155..4371684)	77.1715	1.05273	2.07445	0.00288557	0.0195263	1	886211
Rv3906c	NC_000962	complement(4391097..4391606)	97.7999	-1.27686	-2.42312	5.66253e-05	0.000690856	0.226841	886221

## Sheet: Table S1.2
Table_S1.2 Differentially expressed_genes in HMS 2742 exponential phase
Name	Chromosome	Region	Max group mean	Log₂ fold change	Fold change	P-value	FDR p-value	Bonferroni	GeneID
ileT	NC_000962	10887..10960	15.0909	4.72224	26.3958	3.52811e-05	0.000552232	0.141371	2700464
alaT	NC_000962	11112..11184	5.75241	5.38685	41.8413	6.11413e-05	0.000887657	0.244993	2700469
Rv0010c	NC_000962	complement(13133..13558)	85.289	1.22693	2.34069	0.00307924	0.0216465	1	887082
Rv0011c	NC_000962	complement(13714..13995)	168.559	1.16002	2.2346	0.00139076	0.0114666	1	887074
leuT	NC_000962	25644..25726	5.26104	2.57074	5.94114	0.00704797	0.0406525	1	2700444
Rv0030	NC_000962	33224..33553	16.001	-1.97695	-3.93661	0.000573481	0.0056322	1	887051
rpsF	NC_000962	58192..58482	202.398	-1.77159	-3.41429	1.14669e-05	0.000219847	0.045948	887020
Rv0063a	NC_000962	68418..68579	16.7674	1.61193	3.05661	0.000590482	0.00575684	1	19394667
vapC1	NC_000962	71821..72222	44.4836	1.4462	2.7249	0.000115012	0.001511	0.460854	886993
Rv0068	NC_000962	75301..76212	28.2174	-1.34265	-2.53616	0.00199807	0.0155461	1	886989
Rv0078	NC_000962	86528..87133	4.94754	1.24561	2.3712	0.00726961	0.0418525	1	886990
Rv0082	NC_000962	89924..90403	483.901	1.11078	2.15962	9.76643e-05	0.00133109	0.391341	886968
Rv0094c	NC_000962	complement(103710..104663)	15.4454	-1.9484	-3.85948	0.000655705	0.00627067	1	886943
Rv0111	NC_000962	133950..136007	29.3324	1.41414	2.66501	1.40674e-05	0.00025391	0.0563681	886909
ldtA	NC_000962	complement(140267..141022)	83.6928	1.4958	2.8202	1.87127e-06	4.65724e-05	0.00749816	886900
oxyS	NC_000962	141200..142144	16.7883	-1.16316	-2.23947	0.00223871	0.0169255	1	886914
fadD7	NC_000962	144049..145626	30.1872	-1.04456	-2.06274	0.00290011	0.0207957	1	886896
PE_PGRS2	NC_000962	149533..150996	8.88009	1.70701	3.26484	1.06306e-06	2.91758e-05	0.00425966	886883
fbpC	NC_000962	complement(156578..157600)	183.804	1.5028	2.83392	1.55473e-06	3.96988e-05	0.00622981	886885
Rv0133	NC_000962	160869..161474	175.136	-1.07195	-2.10228	0.000610489	0.00592307	1	886873
Rv0145	NC_000962	171215..172168	1657.43	-1.27324	-2.41704	5.87577e-05	0.000862425	0.235442	886851
adhE1	NC_000962	complement(191984..193135)	20.8282	-1.042	-2.05908	0.00555544	0.0340917	1	886824
lprK	NC_000962	204065..205237	63.7815	1.09938	2.14263	0.00182958	0.0144599	1	886804
mymT	NC_000962	complement(218390..218551)	152.282	3.61723	12.2714	1.60637e-10	9.90266e-09	6.43673e-07	14515880
Rv0188	NC_000962	219486..219917	118.302	1.53097	2.88981	1.92494e-05	0.000330172	0.0771324	886776
Rv0200	NC_000962	237206..237895	61.8884	1.03664	2.05144	0.00527211	0.0327525	1	886803
Rv0229c	NC_000962	complement(274306..274986)	66.8008	1.03034	2.0425	0.00276926	0.019971	1	886724
nrdB	NC_000962	278585..279529	91.6837	1.56553	2.95986	4.67267e-06	9.95925e-05	0.0187234	886699
vapB24	NC_000962	289104..289337	266.505	1.03914	2.055	0.00115093	0.00983323	1	886689
F6	NC_000962	293604..293705	13.7256	2.68246	6.41951	3.31886e-05	0.00052564	0.132987	14515886
Rv0263c	NC_000962	complement(314864..315766)	97.3728	-1.06037	-2.08547	0.00209879	0.0160819	1	886659
narU	NC_000962	321331..322722	3.42549	1.91728	3.77711	0.000145102	0.00181129	0.581425	886644
PPE5	NC_000962	complement(366150..372764)	3.57031	1.83555	3.56907	5.00737e-07	1.48626e-05	0.00200645	886592
PPE6	NC_000962	complement(372820..375711)	12.3956	1.13752	2.20002	0.00202124	0.0156408	1	885978
Rv0313	NC_000962	382490..382876	511.418	2.08227	4.23472	0	3.9933e-10	1.99665e-08	886572
glyU	NC_000962	complement(386204..386274)	20.9257	2.84015	7.16092	2.09139e-05	0.000355093	0.0838018	2700441
cyp135A1	NC_000962	complement(392696..394045)	5.93936	1.50099	2.83036	0.0015895	0.0127638	1	886538
Rv0336	NC_000962	400192..401703	69.0893	2.4111	5.3188	0	0	1.98455e-09	886524
iniB	NC_000962	409362..410801	267.723	-1.9007	-3.73393	0	0	2.07352e-09	886518
PPE7	NC_000962	complement(424269..424694)	6.70027	2.43286	5.39963	4.72043e-06	0.000100078	0.0189148	886498
Rv0386	NC_000962	463411..466668	14.6749	1.16752	2.24626	0.000130402	0.00166408	0.522521	886030
purT	NC_000962	468335..469594	30.8577	1.74396	3.34954	2.49436e-06	5.98497e-05	0.00999491	886032
Rv0393	NC_000962	472781..474106	1.58989	2.03941	4.11076	7.58396e-05	0.00107381	0.303889	886428
fadD30	NC_000962	483977..485734	9.3818	1.43263	2.69939	0.000142952	0.00179003	0.572809	886409
pks6	NC_000962	485731..489939	29.0696	1.94787	3.85805	3.17616e-08	1.29866e-06	0.000127269	886407
pknG	NC_000962	complement(495062..497314)	116.002	1.35653	2.56068	3.09231e-05	0.000495635	0.123909	886397
glnH	NC_000962	complement(497314..498300)	143.082	1.38537	2.6124	0.000314649	0.00341679	1	886393
Rv0412c	NC_000962	complement(498300..499619)	104.154	1.225	2.33756	0.000476075	0.00482945	1	886415
def	NC_000962	complement(517803..518396)	50.2376	-1.26694	-2.40651	0.000639732	0.00613255	1	886366
Rv0430	NC_000962	518733..519041	91.3947	1.05627	2.07955	0.00254335	0.0186196	1	886364
sigK	NC_000962	complement(533833..534396)	100.588	-1.67778	-3.19936	1.114e-06	3.01609e-05	0.00446381	886334
Rv0452	NC_000962	542142..542852	49.4325	-1.08837	-2.12633	0.00273944	0.019814	1	886319
icl1	NC_000962	557527..558813	1101.43	-1.00017	-2.00023	0.000917968	0.00836782	1	886291
Rv0481c	NC_000962	complement(569988..570512)	34.9812	-1.31923	-2.49533	0.0019595	0.0152757	1	887161
Rv0487	NC_000962	576787..577338	163.187	1.29112	2.44718	0.00010094	0.00136184	0.404468	887162
regX3	NC_000962	580809..581492	184.332	1.55921	2.94691	3.05e-06	7.06437e-05	0.0122214	887195
mmpS2	NC_000962	596759..597202	32.878	1.5953	3.02158	9.44339e-06	0.00018528	0.0378397	887279
mmpL2	NC_000962	597199..600105	22.0215	1.42021	2.67624	1.74928e-06	4.40841e-05	0.00700938	887248
Rv0515	NC_000962	606551..608062	322.876	1.20577	2.3066	0.000211351	0.00249083	0.846883	887322
Rv0518	NC_000962	610188..610883	30.8599	-1.29289	-2.45018	0.000126805	0.00162335	0.508109	887321
PE_PGRS6	NC_000962	622793..624577	49.7073	1.73415	3.32684	7.41944e-10	4.01753e-08	2.97297e-06	887391
Rv0546c	NC_000962	complement(637583..637969)	66.5639	-1.14412	-2.21011	0.00601365	0.0358877	1	887509
Rv0560c	NC_000962	complement(650779..651504)	86.3123	-1.76913	-3.40848	0.000437626	0.00449486	1	887637
tyrT	NC_000962	658109..658189	22.5857	4.99663	31.9253	3.18122e-07	1.01168e-05	0.00127471	2700426
Rv0569	NC_000962	661003..661269	994.97	1.14528	2.21189	0.00145887	0.0119385	1	887678
Rv0605	NC_000962	701430..702014	204.242	1.08323	2.11877	0.00152923	0.0124293	1	887872
Rv0613c	NC_000962	complement(706948..709515)	112.483	-1.12139	-2.17557	1.53845e-05	0.00027398	0.0616455	887913
Rv0615	NC_000962	710345..710587	125.106	-1.7894	-3.45671	1.55545e-06	3.96988e-05	0.00623271	887920
thrT	NC_000962	731494..731566	78.2277	4.26968	19.2886	0	0	8.01204e-10	2700463
rplJ	NC_000962	748276..748812	206.16	-1.94177	-3.84177	3.34564e-07	1.03922e-05	0.0013406	888049
mkl	NC_000962	751517..752596	167.551	1.18726	2.2772	0.000436792	0.00449486	1	888081
mazE2	NC_000962	complement(754980..755225)	382.624	-1.43198	-2.69817	1.35511e-05	0.000247942	0.0542993	888141
vapB8	NC_000962	758532..758804	26.7564	1.69974	3.24843	7.22128e-05	0.00102609	0.289357	888146
Rv0678	NC_000962	778990..779487	176.508	1.53254	2.89295	0.00109035	0.00941601	1	888235
Rv0691A	NC_000962	791757..791846	44.9282	2.09614	4.27564	0.000435171	0.00449486	1	14515851
rplW	NC_000962	802133..802435	279.353	1.38101	2.60451	4.34967e-05	0.000675547	0.174291	888353
rplN	NC_000962	811373..811741	491.049	-1.18289	-2.27031	1.74353e-05	0.000301135	0.0698634	888411
rplO	NC_000962	815190..815630	773.748	-1.00898	-2.01249	0.000906787	0.00829565	1	888531
Rv0725c	NC_000962	complement(817539..818444)	52.7084	-1.19921	-2.29613	0.00116849	0.00994088	1	888447
sigL	NC_000962	827543..828076	39.8715	-1.54551	-2.91907	2.37491e-05	0.000396511	0.0951627	888609
Rv0740	NC_000962	831776..832303	55.0112	1.23496	2.35375	0.00126254	0.0105837	1	888638
Rv0744c	NC_000962	complement(834440..834946)	44.1926	1.30186	2.46546	2.29517e-05	0.000386017	0.0919675	888648
PE_PGRS10	NC_000962	838451..840856	155.827	1.04514	2.06357	0.00558487	0.0340917	1	888662
Rv0750	NC_000962	842033..842278	96.9092	-6.65847	-101.018	0	0	0	888688
PE_PGRS11	NC_000962	846159..847913	26.99	1.92774	3.80459	0.00011486	0.001511	0.460245	888695
phoP	NC_000962	851608..852351	94.5043	1.3215	2.49926	5.52593e-05	0.000820089	0.221424	888772
cyp123	NC_000962	complement(858864..860072)	33.2236	1.73113	3.31988	0.0047159	0.0301381	1	888834
Rv0767c	NC_000962	complement(860069..860710)	54.1042	2.55813	5.88942	8.48659e-06	0.000170029	0.0340058	888833
aldA	NC_000962	860912..862381	53.8479	1.77872	3.43121	0.0067651	0.0394582	1	888832
Rv0790c	NC_000962	complement(884072..884800)	115.459	1.77699	3.42711	0.000187508	0.00226309	0.751345	885253
Rv0791c	NC_000962	complement(884797..885840)	157.726	2.1972	4.5859	3.00721e-06	7.00576e-05	0.0120499	885273
Rv0792c	NC_000962	complement(885837..886646)	164.362	1.4552	2.74194	0.0048014	0.0305384	1	885142
Rv0797	NC_000962	890388..891482	5.19741	-1.62353	-3.08127	0.00230702	0.017311	1	885476
thiX	NC_000962	complement(909611..910033)	8.67586	1.165	2.24234	0.00910006	0.0491428	1	885087
ASdes	NC_000962	918264..918458	10.9073	4.24707	18.9887	5.09525e-10	2.83565e-08	2.04167e-06	14515884
Rv0831c	NC_000962	complement(922894..923709)	207.273	1.00922	2.01282	0.00558158	0.0340917	1	885349
lysT	NC_000962	complement(923803..923875)	3.59143	3.66083	12.648	0.00615571	0.0365963	1	2700435
gluT	NC_000962	923999..924072	16.1173	3.055	8.31089	1.51906e-06	3.92701e-05	0.00608686	2700445
aspT	NC_000962	924110..924183	19.5083	3.61981	12.2934	1.36247e-05	0.000248156	0.0545943	2700454
PE_PGRS14	NC_000962	complement(927837..930485)	206.706	1.24682	2.37318	0.000961521	0.00871677	1	885369
Rv0836c	NC_000962	complement(932279..932932)	11.1461	2.60568	6.08678	0.000376509	0.0039912	1	885356
Rv0837c	NC_000962	complement(933003..934031)	13.7467	2.91425	7.53836	7.19441e-05	0.00102591	0.28828	885109
pip	NC_000962	complement(936457..937317)	31.0973	1.38152	2.60542	0.00058216	0.00570346	1	885611
Rv0841	NC_000962	937593..937835	6.45772	4.49669	22.5756	6.26939e-09	2.9211e-07	2.51214e-05	3205068
cysK2	NC_000962	944938..946056	75.5044	1.52839	2.88464	0.00271094	0.0196789	1	885545
PE_PGRS15	NC_000962	complement(968424..970244)	290.167	1.90905	3.75561	1.1831e-06	3.16047e-05	0.0047407	885742
PPE14	NC_000962	complement(1020058..1021329)	9.28433	1.10048	2.14426	0.00510386	0.0319051	1	885069
Rv0921	NC_000962	1027104..1027685	374.809	3.18113	9.07016	0	0	0	885557
pstS3	NC_000962	1034903..1036015	46.5876	1.44105	2.71519	4.8138e-06	0.00010152	0.0192889	885366
pstC2	NC_000962	1036028..1037002	28.7932	1.12377	2.17916	0.00178467	0.0141607	1	885585
pstA1	NC_000962	1036999..1037925	31.1047	1.0435	2.06123	0.00538938	0.0332747	1	885589
Rv0950c	NC_000962	complement(1060656..1061654)	134.688	-1.74547	-3.35305	3.14601e-09	1.59571e-07	1.26061e-05	885438
lprP	NC_000962	complement(1074440..1075114)	3.26491	1.49479	2.81824	0.00914543	0.0493056	1	885177
Rv0964c	NC_000962	complement(1076196..1076678)	25.37	-1.28655	-2.43943	0.00460015	0.0294925	1	885186
csoR	NC_000962	1077975..1078334	240.291	1.46884	2.76798	0.00588205	0.0352835	1	885312
Rv0968	NC_000962	1078391..1078687	195.67	1.62502	3.08446	0.0011278	0.00969762	1	885052
fadE12	NC_000962	complement(1082584..1083750)	19.2489	-2.05581	-4.15776	3.84274e-08	1.52454e-06	0.000153978	885237
accA2	NC_000962	complement(1083747..1085750)	39.902	-2.1121	-4.32321	2.48692e-09	1.29417e-07	9.9651e-06	885922
accD2	NC_000962	complement(1085756..1087345)	21.846	-1.40232	-2.64325	0.00117137	0.00994425	1	886064
PE_PGRS18	NC_000962	complement(1095078..1096451)	5.42077	1.36195	2.57033	0.00237847	0.0175871	1	885327
Rv0988	NC_000962	1105116..1106276	35.2213	1.4931	2.81494	1.98256e-05	0.000338048	0.0794413	885353
Rv0990c	NC_000962	complement(1107443..1108099)	47.393	1.87537	3.66896	0.00104091	0.00922775	1	885343
Rv0996	NC_000962	1112384..1113460	125.698	1.48241	2.79415	0.000215166	0.00251547	0.862172	885393
alaV	NC_000962	1113511..1113583	62.0934	6.13616	70.3342	0	0	0	2700430
Rv0997a	NC_000962	1113861..1114112	460.894	-1.729	-3.31497	6.82016e-05	0.000979511	0.273284	19394669
Rv0997	NC_000962	1114293..1114724	355.529	-2.05232	-4.14772	1.76517e-07	6.09745e-06	0.000707304	885386
rplY	NC_000962	complement(1133921..1134568)	166.395	-1.34317	-2.53708	5.34836e-05	0.000800094	0.214309	885992
esxJ	NC_000962	complement(1160855..1161151)	6.69777	1.77149	3.41406	0.000323208	0.00349082	1	888372
PPE15	NC_000962	complement(1161297..1162472)	6.90486	1.46496	2.76055	0.00016218	0.00199956	0.649856	888477
PE8	NC_000962	complement(1162549..1163376)	6.68577	2.1652	4.48528	5.45531e-06	0.000113261	0.0218594	888533
Rv1045	NC_000962	1167673..1168554	21.009	1.3793	2.60143	2.90609e-05	0.000473362	0.116447	888783
Rv1047	NC_000962	1169423..1170670	5.41113	3.40692	10.6068	0.00237889	0.0175871	1	886060
Rv1048c	NC_000962	complement(1171038..1172153)	12.3392	2.08187	4.23355	0.0010617	0.0092887	1	885295
Rv1049	NC_000962	1172386..1172832	25.5077	-1.82628	-3.54622	0.00749281	0.0426473	1	886091
Rv1075c	NC_000962	complement(1199426..1200370)	11.8052	2.17838	4.52645	0	1.7675e-09	9.89801e-08	887110
lipU	NC_000962	1200767..1201660	17.8238	1.4784	2.7864	0.00125997	0.0105837	1	887112
Rv1078	NC_000962	1203313..1204035	219.202	1.13091	2.18997	0.000565822	0.00558436	1	887111
Rv1085c	NC_000962	complement(1209756..1210484)	57.64	-2.05811	-4.16441	3.13715e-08	1.29594e-06	0.000125706	887107
Rv1096	NC_000962	1224385..1225260	149.665	-1.26092	-2.39648	1.1076e-05	0.000214404	0.0443815	885949
Rv1129c	NC_000962	complement(1253074..1254534)	135.496	-2.04684	-4.13201	4.79017e-09	2.28503e-07	1.91942e-05	885963
prpD	NC_000962	1254555..1256135	340.538	-3.07746	-8.44125	0	0	0	885843
prpC	NC_000962	1256132..1257313	218.157	-3.23023	-9.38415	0	0	0	888949
Rv1132	NC_000962	1257325..1259055	67.5218	-1.43985	-2.71292	3.35867e-05	0.000529851	0.134582	885824
PPE16	NC_000962	complement(1262272..1264128)	6.47008	1.4171	2.67048	1.20951e-05	0.000229693	0.0484651	885131
Rv1149	NC_000962	1277893..1278300	7.48633	-7.12176	-139.272	0.00655924	0.038538	1	885164
Rv1150	NC_000962	1278269..1278820	3.30047	-2.76524	-6.79861	0.00762839	0.04318	1	886020
Rv1157c	NC_000962	complement(1283056..1284171)	26.2253	1.36549	2.57664	1.32125e-05	0.000242856	0.0529426	885878
mcr10	NC_000962	1283693..1283815	11.6926	2.02349	4.06566	0.00371134	0.0251205	1	14515854
Rv1158c	NC_000962	complement(1284179..1284862)	96.1435	1.37721	2.59766	0.000243486	0.00275659	0.975649	888930
Rv1167c	NC_000962	complement(1298087..1298692)	271.228	-1.17557	-2.25883	0.000588185	0.00574844	1	888758
Rv1171	NC_000962	1301307..1301747	90.9019	-1.08106	-2.11559	0.00784812	0.0439824	1	885986
pks3	NC_000962	1313725..1315191	125.952	-1.21681	-2.32432	7.02504e-05	0.00100533	0.281493	886055
pks4	NC_000962	1315234..1319982	16.9465	1.23688	2.35688	6.55357e-06	0.0001333	0.0262601	886081
papA3	NC_000962	1320035..1321453	9.61619	2.79369	6.934	0	0	4.3152e-10	886072
mmpL10	NC_000962	1321520..1324528	16.1173	2.42438	5.36798	0	1.71577e-09	9.43673e-08	886068
rocA	NC_000962	1329390..1331021	24.2986	1.51854	2.865	2.67145e-06	6.33402e-05	0.0107045	886058
Rv1188	NC_000962	1331021..1332010	19.484	1.09111	2.13038	0.00737778	0.042264	1	886054
Rv1203c	NC_000962	complement(1346321..1346905)	8.78715	-2.09939	-4.28529	0.000221119	0.00256076	0.886024	886086
Rv1205	NC_000962	1348719..1349282	27.2215	1.29041	2.44598	0.000769726	0.00717277	1	886075
rseA	NC_000962	1365344..1365808	726.589	1.40398	2.6463	5.78916e-05	0.000855984	0.231972	885196
Rv1228a	NC_000962	1371529..1371702	5.12652	2.47755	5.56952	0.00102173	0.00909792	1	19394673
Rv1258c	NC_000962	complement(1406081..1407340)	37.034	-1.09971	-2.14312	0.00561559	0.0341279	1	887056
mcr11	NC_000962	complement(1413094..1413224)	299.159	4.37397	20.7346	0	0	0	14515855
Rv1265	NC_000962	1413260..1413940	242.622	1.01556	2.02168	0.00192931	0.0150794	1	887058
pknH	NC_000962	complement(1413960..1415840)	27.994	1.21446	2.32054	7.9763e-05	0.00111363	0.319611	887023
Rv1287	NC_000962	1440805..1441290	205.678	-1.46447	-2.75962	0.00114053	0.00976519	1	886998
atpC	NC_000962	1467315..1467680	204.845	1.21763	2.32565	0.000262129	0.00294216	1	886967
mcr3	NC_000962	1471619..1471742	88.3881	1.57577	2.98095	0.000133909	0.00169357	0.536574	14515894
rrs	NC_000962	1471846..1473382	2588.6	3.80693	13.9959	0	0	0	2700429
rrl	NC_000962	1473658..1476795	239378	3.75775	13.5269	0	0	0	2700466
rrf	NC_000962	1476899..1477013	2932.26	1.97916	3.94263	1.5812e-08	6.96249e-07	6.33586e-05	2700459
ogt	NC_000962	complement(1477134..1477631)	30.7912	1.01366	2.01903	0.00301629	0.0214676	1	886913
Rv1342c	NC_000962	complement(1508184..1508546)	203.9	-2.00676	-4.01879	3.67088e-08	1.48578e-06	0.000147092	886862
lprD	NC_000962	complement(1508543..1508923)	318.133	-1.14834	-2.21659	0.00154629	0.0125059	1	886852
mbtL	NC_000962	1508968..1509288	150.513	-2.036	-4.10108	3.29798e-05	0.000524405	0.13215	886848
mbtM	NC_000962	1509281..1510846	324.468	-1.98059	-3.94655	3.33185e-09	1.66884e-07	1.33507e-05	886855
mbtN	NC_000962	1510846..1512006	188.748	-1.39205	-2.62452	6.08849e-05	0.000887148	0.243966	886844
mbtK	NC_000962	complement(1511973..1512605)	57.2491	-1.58637	-3.00292	0.000102141	0.00136883	0.409279	886846
irtA	NC_000962	1513047..1515626	227.415	-2.05237	-4.14786	1.3952e-10	8.73528e-09	5.59058e-07	886853
irtB	NC_000962	1515623..1517362	163.299	-2.44693	-5.45254	0	1.57705e-10	7.56985e-09	886834
Rv1351	NC_000962	1518231..1518560	35.4267	-1.5405	-2.90895	0.0012411	0.0104917	1	886831
Rv1352	NC_000962	1518763..1519134	126.085	1.02249	2.03142	0.00131033	0.0108706	1	886833
Rv1356c	NC_000962	complement(1524029..1524820)	1.7524	2.06741	4.19135	0.000473803	0.0048186	1	886850
Rv1366A	NC_000962	1539180..1539440	25.8453	2.18735	4.5547	1.05691e-07	3.81534e-06	0.000423502	14515857
Rv1371	NC_000962	1543359..1544828	3.8308	4.42947	21.5478	0	0	0	886800
Rv1372	NC_000962	1544825..1546006	6.76919	1.58614	3.00244	4.51351e-05	0.000692936	0.180856	886797
Rv1378c	NC_000962	complement(1551228..1552655)	113.645	1.66329	3.16739	3.24382e-06	7.42743e-05	0.012998	886773
pyrB	NC_000962	1553232..1554191	46.3221	1.02912	2.04079	0.00429979	0.0282447	1	886771
pyrC	NC_000962	1554188..1555480	75.355	1.5348	2.89749	0.00021772	0.00252871	0.872404	886765
metK	NC_000962	1566825..1568036	1418.52	-1.44949	-2.73111	3.62688e-06	7.98512e-05	0.0145329	886741
cyp132	NC_000962	complement(1569584..1570969)	31.0285	1.09679	2.13878	0.00328591	0.0226231	1	886738
Rv1413	NC_000962	1589386..1589901	41.3466	-1.22294	-2.33421	0.000860016	0.00790386	1	886692
Rv1417	NC_000962	1592150..1592614	162.744	1.03054	2.04279	0.00127875	0.0106527	1	886704
PE16	NC_000962	1606386..1607972	12.4752	1.28628	2.43898	0.000416268	0.00436645	1	886652
Rv1433	NC_000962	1611434..1612249	28.6221	1.66265	3.16597	5.92494e-05	0.000866468	0.237412	886649
Rv1435c	NC_000962	complement(1612342..1612950)	349.508	2.38061	5.20757	0	0	1.67181e-09	886653
Rv1439c	NC_000962	complement(1616961..1617386)	17.3846	-1.71426	-3.28129	0.0010528	0.00924301	1	886630
secG	NC_000962	1617837..1618070	120.675	2.51349	5.71001	0	0	0	886624
Rv1453	NC_000962	1638381..1639646	7.08857	1.1161	2.1676	0.0037648	0.0253966	1	886610
Rv1459c	NC_000962	complement(1644363..1646138)	100.78	-1.03153	-2.04418	0.00145991	0.0119385	1	886585
Rv1473	NC_000962	1660656..1662284	115.647	-1.01882	-2.02626	0.000523365	0.00522974	1	886549
Rv1478	NC_000962	1668419..1669144	56.7014	1.09205	2.13176	0.00805144	0.0448085	1	886535
mutB	NC_000962	1684005..1686257	64.1657	1.1078	2.15517	0.00148925	0.0121536	1	886509
lipL	NC_000962	1687941..1689230	110.682	2.08668	4.24768	0	1.57236e-09	8.49076e-08	886575
Rv1500	NC_000962	1690850..1691878	16.2885	1.93498	3.82373	1.44862e-07	5.09177e-06	0.000580462	886492
Rv1501	NC_000962	1691890..1692711	17.3904	1.38367	2.60931	0.00171206	0.0136658	1	886499
Rv1502	NC_000962	1692924..1693823	71.202	1.64016	3.11701	2.11755e-06	5.23768e-05	0.00848504	886486
Rv1516c	NC_000962	complement(1707529..1708539)	19.5582	-1.10933	-2.15746	0.00536183	0.0331982	1	886455
Rv1517	NC_000962	1708871..1709635	7.25213	1.54375	2.91551	0.00445358	0.02897	1	886467
Rv1519	NC_000962	1710733..1711002	73.5662	-2.47262	-5.5505	5.23857e-08	2.03166e-06	0.00020991	886453
Rv1520	NC_000962	1711028..1712068	41.8469	-1.65469	-3.14855	1.7366e-05	0.000301135	0.0695857	886447
mmpL12	NC_000962	complement(1714172..1717612)	23.3904	1.32604	2.50713	5.08686e-05	0.000772085	0.20383	886445
pks5	NC_000962	complement(1722083..1728409)	23.955	1.71693	3.28735	0	1.91927e-09	1.09398e-07	886442
lspA	NC_000962	1742244..1742852	282.148	1.491	2.81083	1.04242e-07	3.79724e-06	0.000417697	886408
PPE21	NC_000962	complement(1751297..1753333)	7.64521	1.16427	2.2412	0.00111253	0.00958691	1	886384
Rv1577c	NC_000962	complement(1782072..1782584)	216.613	1.25327	2.38381	5.07211e-06	0.000105854	0.020324	886329
Rv1584c	NC_000962	complement(1786307..1786528)	58.3041	1.10665	2.15345	0.00764546	0.04318	1	886307
Rv1585c	NC_000962	complement(1786584..1787099)	46.3252	1.40943	2.65632	0.00316298	0.0220036	1	886309
Rv1586c	NC_000962	complement(1787096..1788505)	80.3914	1.82589	3.54525	2.48063e-06	5.98497e-05	0.00993987	886305
Rv1587c	NC_000962	complement(1788162..1789163)	12.161	1.79419	3.46821	9.23727e-07	2.55267e-05	0.00370137	886303
Rv1588c	NC_000962	complement(1789168..1789836)	46.4157	2.81788	7.05127	0	0	0	886325
Rv1592c	NC_000962	complement(1792400..1793740)	129.075	1.08167	2.11648	0.00122773	0.0104006	1	886287
Rv1593c	NC_000962	complement(1793997..1794707)	105.542	1.38893	2.61885	1.55669e-05	0.000276002	0.0623765	886289
bcpB	NC_000962	complement(1807298..1807762)	71.9959	-1.00008	-2.00012	0.00420527	0.0277603	1	885530
leuV	NC_000962	complement(1828015..1828088)	21.8322	10.1946	1171.87	0.000181744	0.00221024	0.728249	2700456
Rv1638A	NC_000962	complement(1846716..1846973)	142.417	-1.57358	-2.97642	2.86661e-05	0.000468837	0.114865	3205103
Rv1639c	NC_000962	complement(1846989..1848458)	285.784	-1.46351	-2.75778	3.2377e-07	1.01355e-05	0.00129735	885642
infC	NC_000962	1852273..1852878	956.322	1.1372	2.19953	0.000194465	0.00232604	0.779223	885478
Rv1645c	NC_000962	complement(1854399..1855454)	13.809	1.24288	2.3667	0.000216274	0.00251922	0.866611	885287
PE_PGRS30	NC_000962	complement(1862347..1865382)	35.0781	1.57212	2.97341	1.12239e-06	3.01839e-05	0.0044974	885174
pks7	NC_000962	1875304..1881684	19.175	1.83999	3.58008	7.78614e-08	2.87206e-06	0.000311991	885108
pks8	NC_000962	1881704..1886512	13.3778	2.22547	4.67663	0	6.90321e-10	3.58967e-08	885527
pks17	NC_000962	1886512..1888020	14.2179	1.84013	3.58043	8.6213e-07	2.43278e-05	0.00345455	885523
pks9	NC_000962	1888026..1891079	21.4926	1.6456	3.12879	4.63433e-07	1.39622e-05	0.00185698	885519
Rv1667c	NC_000962	complement(1893577..1895342)	29.1801	-1.24352	-2.36776	9.26308e-06	0.000182843	0.0371172	885518
cmr	NC_000962	complement(1900241..1900975)	5.78856	-1.3867	-2.6148	0.00888732	0.0484198	1	885693
Rv1685c	NC_000962	complement(1910776..1911399)	9.73184	1.62566	3.08583	0.000513987	0.00516177	1	885682
Rv1686c	NC_000962	complement(1911401..1912081)	7.44839	1.73957	3.33936	0.000854896	0.00787487	1	885672
Rv1687c	NC_000962	complement(1912153..1912920)	7.94612	1.62788	3.09058	0.000693225	0.00656679	1	885678
ppnK	NC_000962	1918746..1919669	75.9588	1.24739	2.37411	9.61336e-05	0.0013147	0.385207	885660
Rv1702c	NC_000962	complement(1927211..1928575)	27.6898	1.62206	3.07815	1.30746e-05	0.000241428	0.0523898	885061
MTS1338	NC_000962	1960667..1960783	152.326	1.72539	3.30669	0.000293609	0.00323262	1	14515860
Rv1738	NC_000962	1965657..1965941	3272.03	2.2118	4.63253	1.22479e-09	6.54363e-08	4.90772e-06	885215
Rv1739c	NC_000962	complement(1965955..1967637)	5.50022	2.21007	4.62698	3.6601e-07	1.11954e-05	0.0014666	887208
vapC34	NC_000962	1967917..1968165	9.79499	1.6216	3.07717	0.000227804	0.00260481	0.91281	887165
Rv1752	NC_000962	1981130..1981579	48.5148	-1.23307	-2.35067	0.000354096	0.00377357	1	885313
PPE24	NC_000962	complement(1981614..1984775)	5.72459	1.41759	2.67139	2.47716e-05	0.000410164	0.0992596	885544
Rv1754c	NC_000962	complement(1984979..1986670)	2.3436	1.92536	3.79832	0.000151704	0.00188782	0.607877	885467
wag22	NC_000962	complement(1989833..1992577)	18.2949	-3.99888	-15.9875	0	0	0	885325
Rv1760	NC_000962	1993153..1994661	16.5774	-10.1347	-1124.19	8.67751e-05	0.00119487	0.347708	885556
Rv1761c	NC_000962	complement(1994671..1995054)	9.93955	-7.43465	-173.003	0.00439139	0.0286118	1	885436
Rv1762c	NC_000962	complement(1995054..1995842)	10.4316	-8.52672	-368.808	0.00105417	0.00924301	1	885373
Rv1765c	NC_000962	complement(1997418..1998515)	45.7703	-11.1424	-2260.51	1.65435e-05	0.000290745	0.0662898	885256
Rv1767	NC_000962	2000074..2000433	61.3563	-1.13803	-2.2008	0.00098979	0.00887268	1	885443
PE20	NC_000962	2048072..2048371	12.4724	1.66277	3.16624	0.000387494	0.0040968	1	885537
Rv1817	NC_000962	2059595..2061058	22.4786	1.59149	3.0136	8.36806e-05	0.00115624	0.335308	885548
PE_PGRS33	NC_000962	complement(2061178..2062674)	162.469	1.24472	2.36972	0.000191438	0.00230358	0.767093	885551
Rv1847	NC_000962	2096877..2097299	296.581	-1.68305	-3.21106	3.58819e-06	7.94357e-05	0.0143779	885734
ureA	NC_000962	2097348..2097650	129.305	-1.24427	-2.36899	0.00041802	0.00437339	1	885414
ureF	NC_000962	2099694..2100329	78.1641	-1.699	-3.24675	6.22955e-06	0.000127356	0.0249618	885532
rpfC	NC_000962	complement(2133731..2134261)	216.465	1.06983	2.09919	0.00060944	0.00592307	1	885759
fbpB	NC_000962	complement(2134890..2135867)	124.945	-1.20194	-2.30048	0.000118785	0.00155039	0.475971	885785
AS1890	NC_000962	2139419..2139656	7.34967	-2.6666	-6.34929	0.00890576	0.0484198	1	14515861
Rv1894c	NC_000962	complement(2140739..2141869)	56.6524	2.44239	5.43543	1.92813e-05	0.000330172	0.0772602	885081
PPE34	NC_000962	complement(2162932..2167311)	2.59945	1.22248	2.33347	0.00450041	0.0291327	1	885362
Rv1936	NC_000962	2187384..2188493	16.0201	2.0861	4.24598	4.21983e-10	2.41555e-08	1.69089e-06	885882
Rv1937	NC_000962	2188496..2191015	9.3508	1.58296	2.99584	1.23133e-05	0.00023164	0.0493394	885433
ephB	NC_000962	2191027..2192097	9.79808	1.26899	2.40993	0.0021244	0.0162142	1	885392
Rv1939	NC_000962	2192094..2192609	10.2838	1.96824	3.91292	0.000124468	0.00159854	0.498743	885488
ribA1	NC_000962	2192606..2193667	12.508	1.3452	2.54066	2.44318e-05	0.000406216	0.0978981	885621
mazF5	NC_000962	complement(2194644..2194973)	103.096	1.43335	2.70073	0.000200605	0.00239234	0.803825	885606
Rv1947	NC_000962	2198024..2198425	35.2228	-1.33947	-2.53058	0.00103792	0.00922162	1	885976
Rv1948c	NC_000962	complement(2198714..2199064)	7.63252	1.9988	3.99669	1.58079e-05	0.000279041	0.0633424	885975
Rv1954c	NC_000962	complement(2201223..2201744)	11.5209	4.85253	28.8905	0	0	0	885967
higB	NC_000962	2201719..2202096	84.6346	1.67986	3.20397	0.000121344	0.00157865	0.486223	885966
Rv1957	NC_000962	2202584..2203129	49.2271	1.02246	2.03138	0.00908452	0.0491251	1	885961
vapB35	NC_000962	complement(2205277..2205549)	17.9802	1.71027	3.27223	0.000112401	0.00149632	0.450392	14515903
yrbE3A	NC_000962	2207700..2208497	14.1401	1.53838	2.90467	3.41793e-05	0.000537084	0.136956	885948
mce3A	NC_000962	2209327..2210604	4.20077	1.64976	3.13782	0.000427739	0.00445181	1	885944
mce3C	NC_000962	2211626..2212858	5.52146	1.34532	2.54086	0.00212052	0.0162142	1	885942
mce3D	NC_000962	2212855..2214126	2.59783	1.91542	3.77224	0.000141276	0.00178016	0.566091	885940
vapC36	NC_000962	complement(2225413..2225832)	55.9831	1.88599	3.69605	6.13651e-08	2.29804e-06	0.00024589	885816
vapB36	NC_000962	complement(2225841..2226101)	52.0714	1.55839	2.94526	2.987e-05	0.000484571	0.119689	11117810
PE_PGRS35	NC_000962	2226244..2227920	24.3727	1.84024	3.58069	0	1.92511e-09	1.11657e-07	885921
Rv1985c	NC_000962	complement(2228991..2229902)	24.5325	1.69903	3.24683	1.50963e-05	0.000270049	0.060491	885818
Rv1986	NC_000962	2230011..2230610	102.547	1.99445	3.98463	4.15012e-07	1.25981e-05	0.00166295	885635
Rv1987	NC_000962	2231026..2231454	66.4681	1.87769	3.67487	1.73779e-05	0.000301135	0.0696334	885815
ctpG	NC_000962	complement(2234991..2237306)	80.3646	1.46591	2.76238	1.90385e-07	6.35727e-06	0.000762872	888914
Rv1993c	NC_000962	complement(2237303..2237575)	38.0089	1.72768	3.31194	7.99303e-07	2.2715e-05	0.00320281	885631
cmtR	NC_000962	complement(2237628..2237984)	46.8887	1.55927	2.94705	2.77168e-05	0.000457041	0.111061	888889
Rv1995	NC_000962	2238141..2238908	3.63839	1.37143	2.58727	0.00153619	0.0124606	1	888917
Rv1999c	NC_000962	complement(2243816..2245138)	9.87814	1.27729	2.42383	0.00100725	0.00900901	1	888881
vapC15	NC_000962	2258273..2258671	226.702	1.10608	2.15261	0.00173469	0.0137915	1	888933
Rv2023c	NC_000962	complement(2267749..2268108)	27.9211	-1.77023	-3.41107	0.00128557	0.0106873	1	887444
Rv2025c	NC_000962	complement(2270750..2271748)	24.9035	1.69014	3.22689	0.00574972	0.0345933	1	888782
Rv2034	NC_000962	2281294..2281617	69.447	1.7863	3.44929	0.00125943	0.0105837	1	887859
Rv2035	NC_000962	2281614..2282102	45.321	2.29789	4.91737	0.00012267	0.00158831	0.491539	887445
Rv2036	NC_000962	2282099..2282740	55.2299	2.55111	5.86084	2.44763e-06	5.98027e-05	0.00980765	887433
ASpks	NC_000962	2299745..2299886	3.42802	4.00001	16.0001	0.000221961	0.00256311	0.889398	14515896
Rv2085	NC_000962	2343027..2343332	37.3791	1.29711	2.45737	0.000776169	0.00721603	1	888138
PE21	NC_000962	complement(2358033..2358206)	6.80067	2.41626	5.33785	0.000437935	0.00449486	1	887413
Rv2100	NC_000962	2358389..2360041	11.4733	1.63251	3.10052	4.00135e-06	8.6667e-05	0.0160334	888454
Rv2104a	NC_000962	complement(2364797..2365054)	20.0912	-2.83183	-7.11977	8.85873e-06	0.000175727	0.0354969	19394677
hisE	NC_000962	complement(2380663..2380944)	26.7219	-1.79539	-3.47109	0.00161842	0.0129441	1	888671
PPE37	NC_000962	2381071..2382492	40.9144	-1.76859	-3.40721	0.000142353	0.00178811	0.570407	888710
metH	NC_000962	complement(2382489..2386067)	391.046	-1.29421	-2.45243	1.1384e-05	0.000219306	0.0456157	888711
Rv2132	NC_000962	2393411..2393641	107.881	-1.21484	-2.32115	0.00562127	0.0341279	1	887827
lppL	NC_000962	2397330..2398406	50.6713	1.11722	2.16928	0.000223233	0.00257039	0.894497	887303
leuU	NC_000962	2401987..2402072	9.88243	4.89945	29.8457	1.25251e-06	3.30185e-05	0.00501881	2700467
Rv2146c	NC_000962	complement(2405666..2405956)	188.4	1.21732	2.32515	0.000230792	0.00262723	0.924784	888759
murG	NC_000962	complement(2412119..2413351)	167.134	1.26368	2.40107	1.40016e-05	0.000253866	0.0561043	888036
murE	NC_000962	complement(2419001..2420608)	376.61	1.04018	2.05649	0.00570417	0.0344401	1	887252
Rv2164c	NC_000962	complement(2427084..2428238)	224.677	1.27794	2.42493	0.000735995	0.00690663	1	887217
fadD15	NC_000962	2448160..2449962	29.7202	1.13393	2.19456	7.65598e-05	0.00108019	0.306775	887456
pimB	NC_000962	complement(2449993..2451150)	26.3844	-1.33829	-2.52851	0.00017443	0.00213092	0.698942	887278
Rv2189c	NC_000962	complement(2451247..2452020)	183.697	-1.28782	-2.44159	0.000122879	0.00158831	0.492377	887575
Rv2190c	NC_000962	complement(2452115..2453272)	493.047	-1.24311	-2.36709	1.17135e-05	0.000223505	0.0469361	888670
Rv2204c	NC_000962	complement(2468931..2469287)	746.229	1.26652	2.40581	9.47903e-06	0.00018528	0.0379825	888428
gcvT	NC_000962	complement(2476042..2477181)	100.114	-1.05034	-2.07102	0.00125879	0.0105837	1	887233
rnpB	NC_000962	complement(2500445..2500751)	21232.8	1.55635	2.94108	2.30242e-05	0.000386017	0.092258	2700434
Rv2237A	NC_000962	complement(2510351..2510587)	103.358	-1.27401	-2.41833	0.000437051	0.00449486	1	14515864
valV	NC_000962	complement(2510598..2510669)	10.7262	4.50792	22.752	2.88855e-06	6.76866e-05	0.0115744	2700452
fabD	NC_000962	2516787..2517695	345.508	1.07908	2.11268	0.00304646	0.0215977	1	888769
acpM	NC_000962	2517771..2518118	390.038	1.67321	3.18924	8.75126e-06	0.000174459	0.0350663	888272
Rv2272	NC_000962	2545737..2546105	77.9846	-1.03486	-2.04891	0.005082	0.0319051	1	887459
Rv2277c	NC_000962	complement(2549124..2550029)	5.5214	3.78299	13.7656	0	0	0	888498
Rv2307A	NC_000962	complement(2579228..2579419)	3.2111	2.26997	4.82312	0.00885192	0.0483753	1	3205073
Rv2307B	NC_000962	complement(2579504..2579935)	7.25653	1.34108	2.5334	0.00370064	0.0250905	1	3205074
Rv2313c	NC_000962	complement(2585052..2585906)	82.69	1.36858	2.58217	5.82257e-05	0.000857759	0.23331	885268
Rv2323c	NC_000962	complement(2595361..2596269)	32.3795	-1.0115	-2.01601	0.00298954	0.0213531	1	885480
PE23	NC_000962	2600731..2601879	102.371	-1.31739	-2.49214	0.000228172	0.00260481	0.914287	888111
Rv2331	NC_000962	2604297..2604683	73.6912	-1.43971	-2.71267	0.00126794	0.0106068	1	888099
Rv2331A	NC_000962	2604740..2605078	68.4513	-1.12524	-2.18138	0.00180986	0.0143323	1	3205048
mez	NC_000962	2605108..2606754	68.6878	-1.84045	-3.58122	9.41354e-09	4.23821e-07	3.772e-05	887962
moeW	NC_000962	complement(2613107..2614063)	11.4795	1.83876	3.57702	2.89714e-08	1.22199e-06	0.000116089	886018
asnT	NC_000962	complement(2619407..2619479)	32.1752	4.69577	25.9159	0	3.05224e-10	1.4956e-08	2700449
Rv2348c	NC_000962	complement(2626654..2626980)	113.497	1.79076	3.45998	1.90311e-07	6.35727e-06	0.000762574	886006
plcA	NC_000962	complement(2630537..2632075)	6.67865	1.05314	2.07504	0.00631036	0.0374048	1	885995
PPE38	NC_000962	complement(2632923..2634098)	38.2142	2.19342	4.57388	4.53705e-10	2.56056e-08	1.818e-06	888959
PPE39	NC_000962	complement(2634528..2635592)	3.45148	3.65555	12.6018	0	0	1.36574e-10	886003
Rv2370c	NC_000962	complement(2650245..2651558)	24.7012	1.45317	2.73809	0.000497171	0.00500544	1	886017
mbtG	NC_000962	complement(2656408..2657703)	92.4677	-1.56695	-2.96277	0.000340498	0.00363834	1	885648
mbtF	NC_000962	complement(2657700..2662085)	138.163	-1.23694	-2.35698	0.000800912	0.00741168	1	885874
mbtC	NC_000962	complement(2670269..2671603)	164.074	-1.17998	-2.26574	8.85019e-05	0.00121448	0.354627	885908
mbtB	NC_000962	complement(2671593..2675837)	197.494	-1.38006	-2.60279	0.000153731	0.00190712	0.616	885838
mbtA	NC_000962	2675936..2677633	42.5757	-1.37763	-2.5984	0.000391667	0.00413002	1	885833
mbtI	NC_000962	complement(2678653..2680005)	181.33	-1.937	-3.82909	3.20909e-07	1.01251e-05	0.00128588	885823
sirA	NC_000962	2684679..2686370	641.236	-1.17971	-2.26531	0.000633173	0.00609886	1	885472
cysH	NC_000962	2686367..2687131	469.485	-1.51508	-2.85815	2.37398e-07	7.73377e-06	0.000951254	885250
che1	NC_000962	2687128..2687973	483.88	-1.76247	-3.39277	1.71482e-10	1.0411e-08	6.87128e-07	885508
ggtB	NC_000962	2688010..2689941	242.774	-1.14278	-2.20806	0.000102076	0.00136883	0.409019	885867
Rv2415c	NC_000962	complement(2712891..2713784)	12.608	-1.29642	-2.45619	0.00756339	0.0429394	1	885697
proA	NC_000962	complement(2724230..2725477)	130.974	-1.25919	-2.39361	1.78869e-07	6.12587e-06	0.000716727	885536
ahpC	NC_000962	2726193..2726780	78.1626	1.07572	2.10777	0.00234944	0.017466	1	885717
PPE41	NC_000962	complement(2727336..2727920)	204.131	1.16793	2.24688	0.00133425	0.0110234	1	885945
PE25	NC_000962	complement(2727967..2728266)	269.832	1.08313	2.11863	0.00509946	0.0319051	1	885703
proB	NC_000962	complement(2737117..2738247)	71.419	-1.0085	-2.01182	0.000573382	0.0056322	1	885266
rpmA	NC_000962	complement(2739772..2740032)	458.582	-1.07449	-2.10597	0.00184312	0.0145026	1	885919
rpfE	NC_000962	complement(2751662..2752180)	406.989	-1.33346	-2.52006	0.000114034	0.001511	0.456936	885760
mmuM	NC_000962	2759779..2760687	22.938	-1.48302	-2.79534	4.46046e-05	0.00069008	0.178731	885871
Rv2466c	NC_000962	complement(2768261..2768884)	95.5685	1.58083	2.99141	0.00781251	0.0439729	1	888214
Rv2472	NC_000962	2775272..2775565	120.573	1.12553	2.18182	0.00221909	0.0168089	1	887255
Rv2478c	NC_000962	complement(2784123..2784608)	28.3283	-2.91849	-7.56055	1.09307e-06	2.97955e-05	0.00437994	887304
argW	NC_000962	2794176..2794249	6.08036	5.29219	39.1838	4.49758e-05	0.000692936	0.180218	2700423
bkdB	NC_000962	complement(2809936..2810982)	225.194	1.72352	3.30241	8.21465e-09	3.78346e-07	3.29161e-05	888571
bkdA	NC_000962	complement(2810993..2812096)	243.216	1.23392	2.35206	3.28637e-06	7.4821e-05	0.0131685	888583
Rv2499c	NC_000962	complement(2813173..2813730)	54.4595	1.36954	2.58388	3.41235e-06	7.6387e-05	0.0136733	888584
fadE19	NC_000962	complement(2813727..2814911)	66.3824	1.96581	3.90631	0	0	0	888541
accA1	NC_000962	complement(2814916..2816880)	121.107	2.04702	4.13251	0	3.35603e-09	2.04718e-07	887309
accD1	NC_000962	complement(2816885..2818474)	76.7815	1.88917	3.70423	8.96976e-09	4.0843e-07	3.59418e-05	887168
scoB	NC_000962	complement(2818471..2819127)	130.15	2.58089	5.98309	0	0	0	888502
scoA	NC_000962	complement(2819124..2819870)	111.068	2.6255	6.17097	0	0	0	888503
hisT	NC_000962	2827854..2827926	104.77	6.53299	92.6035	0	0	0	2700451
Rv2512c	NC_000962	complement(2828556..2829803)	3.91806	2.35366	5.11118	0.000749914	0.00702081	1	888515
Rv2516c	NC_000962	complement(2832710..2833513)	102.741	1.45531	2.74216	0.00216466	0.0164277	1	887186
lysU	NC_000962	2835494..2835566	82.1621	4.57951	23.9094	0	0	0	2700436
vapB17	NC_000962	2851091..2851318	43.5402	1.5145	2.857	0.000266658	0.00298463	1	888254
vapC17	NC_000962	2851315..2851716	23.5737	2.06754	4.19171	1.92764e-08	8.30543e-07	7.72405e-05	887266
Rv2532c	NC_000962	complement(2857853..2858254)	133.365	-1.23674	-2.35665	0.000295268	0.00323262	1	887152
Rv2536	NC_000962	2860452..2861144	137.949	1.69896	3.24666	4.73692e-09	2.28503e-07	1.89808e-05	888386
vapC19	NC_000962	2868860..2869237	38.6427	-1.05126	-2.07233	0.00663166	0.0389064	1	888412
vapB20	NC_000962	complement(2870119..2870364)	19.837	-1.51123	-2.85054	0.00599117	0.0358308	1	887353
Rv2551c	NC_000962	complement(2870775..2871194)	112.314	1.95431	3.8753	1.56496e-08	6.96249e-07	6.27079e-05	887855
Rv2557	NC_000962	2877072..2877746	137.906	1.05878	2.08317	0.00184196	0.0145026	1	887865
Rv2560	NC_000962	2880075..2881052	10.9066	1.69675	3.2417	2.6686e-06	6.33402e-05	0.0106931	887363
yajC	NC_000962	complement(2915846..2916193)	272.729	1.195	2.28945	0.00015519	0.00191928	0.621847	887346
fadD9	NC_000962	2917871..2921377	1142	-1.10551	-2.15175	0.000294954	0.00323262	1	888574
PE_PGRS44	NC_000962	2921551..2923182	341.685	-1.39911	-2.63739	1.72636e-07	6.01523e-06	0.000691751	887992
Rv2600	NC_000962	2927990..2928391	46.8606	-1.15148	-2.22142	0.00303243	0.0215442	1	887869
vapB41	NC_000962	2930070..2930357	50.3507	1.37896	2.60081	0.000273648	0.00304585	1	3205108
Rv2620c	NC_000962	complement(2947462..2947887)	59.639	2.558	5.88891	3.08554e-05	0.000495635	0.123638	888497
Rv2621c	NC_000962	complement(2947884..2948558)	220.947	3.31114	9.92551	3.81808e-08	1.52454e-06	0.000152991	888565
Rv2622	NC_000962	2948636..2949457	10.1674	2.24336	4.73498	0.000407021	0.00428067	1	887825
PE_PGRS46	NC_000962	complement(2960105..2962441)	47.859	2.96325	7.79879	0	0	0	888573
valT	NC_000962	complement(2969497..2969568)	17.0597	4.31943	19.9655	5.74306e-08	2.19166e-06	0.000230124	2700447
glyT	NC_000962	2969753..2969825	78.0181	6.35419	81.8093	0	0	0	2700439
valU	NC_000962	2969942..2970013	38.8549	6.65927	101.074	0	0	0	2700437
Rv2651c	NC_000962	complement(2975242..2975775)	139.271	1.05762	2.0815	0.00113643	0.00975094	1	887837
Rv2652c	NC_000962	complement(2975928..2976554)	13.7047	1.47701	2.78372	6.1926e-05	0.000895804	0.248138	888577
Rv2658c	NC_000962	complement(2979326..2979688)	14.7918	2.0472	4.13304	0.000133981	0.00169357	0.536861	888562
Rv2659c	NC_000962	complement(2979691..2980818)	31.7582	2.65913	6.3165	0	2.13335e-09	1.25867e-07	885098
Rv2660c	NC_000962	complement(2980963..2981190)	5.92414	4.22175	18.6584	2.86108e-06	6.74374e-05	0.0114644	887222
Rv2662	NC_000962	2981482..2981754	16.5394	2.98524	7.9186	0.000273417	0.00304585	1	888589
Rv2663	NC_000962	2981853..2982086	28.2293	1.78305	3.44152	0.00127464	0.0106406	1	888561
Rv2664	NC_000962	2982097..2982351	38.886	2.30747	4.95013	4.88303e-08	1.91826e-06	0.000195663	888501
Rv2699c	NC_000962	complement(3014663..3014965)	67.419	-1.6604	-3.16103	0.00011433	0.001511	0.45812	887218
Rv2706c	NC_000962	complement(3020200..3020457)	2.91302	2.96347	7.79997	0.000243532	0.00275659	0.975834	887484
Rv2721c	NC_000962	complement(3032520..3034619)	65.3387	1.41465	2.66595	5.32587e-05	0.000800094	0.213408	888291
Rv2730	NC_000962	3042542..3043018	2.54422	2.18198	4.53777	0.00101168	0.0090285	1	888323
Rv2734	NC_000962	3046821..3047675	16.0442	1.01108	2.01542	0.00237773	0.0175871	1	888303
Rv2735c	NC_000962	complement(3047560..3048552)	32.5328	1.01385	2.01929	0.000450986	0.00460995	1	888389
recA	NC_000962	complement(3049052..3051424)	261.399	1.01628	2.02269	0.00502316	0.0316531	1	888371
vapC42	NC_000962	complement(3070875..3071270)	30.1314	-1.29276	-2.44996	0.00517214	0.0322106	1	888293
Rv2779c	NC_000962	complement(3086215..3086754)	20.6282	1.17833	2.26314	0.00702137	0.0405983	1	888479
ald	NC_000962	3086820..3087935	557.641	2.8549	7.23454	0	0	1.31636e-09	888493
lppV	NC_000962	complement(3105056..3105619)	16.3103	1.03472	2.04872	0.00894299	0.0485563	1	888915
Rv2802c	NC_000962	complement(3110780..3111823)	56.9079	-1.17516	-2.25818	0.00358533	0.0244953	1	888931
Rv2805	NC_000962	3112867..3113271	17.2983	1.31938	2.4956	0.00347951	0.0238332	1	888916
vapB22	NC_000962	complement(3137009..3137224)	40.1425	1.67424	3.19152	1.48e-05	0.000265936	0.0593037	888537
nicT	NC_000962	3166684..3167802	51.4958	-1.38584	-2.61324	0.000518389	0.00519297	1	888643
Rv2884	NC_000962	3193393..3194151	14.3825	1.20412	2.30397	0.00642779	0.0379375	1	887443
Rv2886c	NC_000962	complement(3195545..3196432)	99.6803	2.0235	4.06568	0	5.26903e-09	3.2668e-07	887424
dacB2	NC_000962	3218339..3219214	31.1703	-1.13386	-2.19445	0.00478554	0.030486	1	887189
Rv2912c	NC_000962	complement(3219274..3219861)	211.631	-1.65553	-3.15038	0.00324382	0.0223718	1	888017
Rv2927c	NC_000962	complement(3241222..3241959)	162.784	1.20026	2.2978	7.90664e-05	0.00110776	0.316819	887317
ppsC	NC_000962	3255685..3262251	558.064	-1.33177	-2.51712	7.76403e-05	0.0010916	0.311105	887686
ppsD	NC_000962	3262248..3267731	352.183	-1.27474	-2.41956	0.00200398	0.0155619	1	887172
Rv2956	NC_000962	3308668..3309399	50.5659	1.48256	2.79444	0.000100295	0.0013577	0.40188	887486
Rv2959c	NC_000962	complement(3312101..3312838)	33.2113	1.08158	2.11635	0.00407394	0.027027	1	887862
Rv2963	NC_000962	3315236..3316456	36.2866	2.70626	6.52626	5.33481e-07	1.56033e-05	0.00213766	887263
purU	NC_000962	3316529..3317461	17.7107	1.36256	2.57142	0.00652755	0.0384281	1	887338
Rv2968c	NC_000962	complement(3323071..3323703)	104.863	1.2259	2.33901	0.000307184	0.00335392	1	888476
Rv2975c	NC_000962	complement(3331358..3331612)	93.731	1.18815	2.2786	0.000698321	0.00659946	1	887512
thiL	NC_000962	complement(3332787..3333788)	154.179	1.1057	2.15204	0.00307785	0.0216465	1	888342
gluU	NC_000962	complement(3348547..3348619)	6.30077	6.08171	67.7296	5.1941e-05	0.000785388	0.208128	2700433
glnU	NC_000962	complement(3348659..3348730)	3.65978	4.90532	29.9674	0.00142678	0.0117154	1	2700442
lppY	NC_000962	3357602..3358567	12.9417	-1.38908	-2.61912	0.00204921	0.0157908	1	887357
PPE46	NC_000962	complement(3376939..3378243)	12.1696	2.03698	4.10387	1.83439e-06	4.59399e-05	0.00735039	888940
esxS	NC_000962	complement(3379036..3379329)	10.4974	2.46303	5.51374	4.62737e-05	0.000707705	0.185419	888946
PPE47	NC_000962	complement(3379376..3380452)	8.99073	2.7155	6.56821	2.46498e-06	5.98497e-05	0.00987719	888924
PPE48	NC_000962	complement(3380440..3380682)	15.2677	3.2142	9.2805	5.295e-07	1.56008e-05	0.00212171	888512
PE29	NC_000962	complement(3380679..3380993)	5.84375	2.809	7.00799	4.91449e-05	0.000748759	0.196924	3205088
Rv3023c	NC_000962	complement(3381375..3382622)	12.6199	2.01111	4.03092	3.52882e-06	7.85555e-05	0.01414	888525
Rv3054c	NC_000962	complement(3415435..3415989)	57.7277	2.64535	6.25645	0.00108976	0.00941601	1	887963
mmr	NC_000962	3430387..3430710	31.2022	1.56149	2.95159	0.000283561	0.00313875	1	887550
alaU	NC_000962	complement(3431840..3431912)	113.831	7.25306	152.542	0	0	0	2700438
Rv3073c	NC_000962	complement(3436329..3436685)	26.3878	-1.45747	-2.74626	0.00335916	0.0230877	1	888647
Rv3077	NC_000962	3439541..3441352	20.4863	-1.17186	-2.25301	0.000549659	0.00543823	1	887419
pknK	NC_000962	complement(3442656..3445988)	16.0108	1.26621	2.40529	0.000193526	0.00232174	0.77546	888659
Rv3083	NC_000962	3448504..3449991	150.131	-8.76779	-435.882	0	0	0	888655
lipR	NC_000962	3449997..3450923	117.313	-10.2023	-1178.11	0	0	0	888652
Rv3085	NC_000962	3450920..3451750	88.7551	-9.64079	-798.301	0	0	7.87858e-10	888656
adhD	NC_000962	3451781..3452887	230.839	-1.12441	-2.18012	0.000759317	0.00709227	1	888654
Rv3087	NC_000962	3452925..3454343	121.877	-1.23153	-2.34816	6.06314e-06	0.000125232	0.024295	888653
tgs4	NC_000962	3454340..3455764	74.6572	-1.29599	-2.45546	0.000294586	0.00323262	1	888669
fadD13	NC_000962	3455761..3457272	72.581	-1.3619	-2.57023	1.25201e-05	0.00023427	0.050168	888666
Rv3093c	NC_000962	complement(3461760..3462764)	520.777	-1.14636	-2.21355	0.00025423	0.00286958	1	888663
moaA1	NC_000962	3477649..3478728	3.10089	3.54093	11.6393	0	0	6.56178e-10	888836
moaD1	NC_000962	3479700..3479951	0.801291	4.2774	19.3921	0.00514741	0.0321272	1	888897
Rv3115	NC_000962	3481451..3482698	6.19083	12.6312	6344.23	3.7713e-06	8.21283e-05	0.0151116	888790
Rv3128c	NC_000962	complement(3493168..3494181)	43.2816	2.31464	4.97479	5.56305e-10	3.05358e-08	2.22911e-06	886263
Rv3129	NC_000962	3494538..3494992	11.2781	2.32409	5.00751	7.02744e-06	0.000142217	0.0281589	888901
PPE51	NC_000962	3501794..3502936	705.691	-1.09023	-2.12908	0.000970735	0.00876066	1	888835
Rv3137	NC_000962	3503393..3504175	200.766	-1.41192	-2.66092	3.65185e-06	7.99615e-05	0.014633	888827
Rv3142c	NC_000962	complement(3509118..3509546)	75.0612	1.065	2.09218	0.000331448	0.00356062	1	887521
nuoB	NC_000962	3512077..3512631	42.0846	1.63373	3.10314	6.44545e-05	0.000929026	0.258269	888791
nuoL	NC_000962	3522234..3524135	137.146	1.10452	2.15027	0.000635364	0.00610528	1	888063
PPE53	NC_000962	complement(3527391..3529163)	76.6851	1.55321	2.93468	1.22412e-05	0.000231369	0.0490503	888794
Rv3161c	NC_000962	complement(3529990..3531138)	289.723	1.68404	3.21326	1.57834e-06	4.00279e-05	0.00632441	888800
mesT	NC_000962	complement(3544344..3545300)	21.3291	1.23484	2.35355	0.00385731	0.0258899	1	888846
Rv3177	NC_000962	3545447..3546307	2.96422	1.20738	2.30919	0.00854121	0.0472064	1	888766
Rv3178	NC_000962	3546438..3546797	1.80898	2.53438	5.79327	0.00358841	0.0244953	1	888786
Rv3189	NC_000962	3554642..3555262	13.1957	1.59067	3.01189	0.000203992	0.00241988	0.817394	888034
metU	NC_000962	complement(3559370..3559443)	25.1969	4.19991	18.378	2.66451e-10	1.5701e-08	1.06767e-06	2700465
Rv3205c	NC_000962	complement(3581627..3582505)	241	1.17301	2.25482	1.25706e-05	0.00023427	0.0503705	888877
Rv3209	NC_000962	3586274..3586834	142.498	1.51843	2.86479	3.59806e-07	1.10903e-05	0.00144174	888875
TB7.3	NC_000962	complement(3597551..3597766)	192.994	2.4244	5.36807	0	0	3.6657e-10	888096
desA3	NC_000962	complement(3605751..3607034)	303.579	-1.2067	-2.30808	3.35921e-06	7.56199e-05	0.0134603	888821
Rv3231c	NC_000962	complement(3608364..3608873)	22.396	-1.41636	-2.66912	0.00369586	0.0250905	1	888749
Rv3233c	NC_000962	complement(3609781..3610371)	57.6417	-3.21665	-9.29625	0	0	0	888773
tmk	NC_000962	complement(3627419..3628063)	177.863	-1.07856	-2.11193	0.000328733	0.00354095	1	888740
Rv3249c	NC_000962	complement(3629752..3630387)	820.302	1.55225	2.93274	2.40647e-06	5.91579e-05	0.00964274	888741
rubB	NC_000962	complement(3630384..3630566)	571.48	2.79156	6.92379	0	0	0	888744
alkB	NC_000962	complement(3630738..3631988)	944.79	1.3045	2.46998	0.000111056	0.00148334	0.445003	888690
Rv3269	NC_000962	3650234..3650515	1730.57	1.31003	2.47947	0.00305791	0.0215977	1	888709
accE5	NC_000962	3663689..3664222	224.917	1.70403	3.25809	8.99849e-07	2.52146e-05	0.00360569	888732
sigF	NC_000962	complement(3668169..3668954)	39.3615	1.19486	2.28923	0.00277261	0.019971	1	888727
rsbW	NC_000962	complement(3668951..3669388)	77.7726	1.41797	2.67209	0.000980142	0.00880589	1	887977
usfY	NC_000962	complement(3669586..3669999)	146.761	2.81147	7.02001	0	9.67316e-10	5.12677e-08	888735
Rv3289c	NC_000962	complement(3670034..3670411)	334.092	3.92585	15.1984	0	0	0	888736
lat	NC_000962	complement(3670445..3671794)	383.412	2.68341	6.42372	2.72723e-10	1.58377e-08	1.0928e-06	887904
Rv3312c	NC_000962	complement(3699404..3700330)	87.3048	-1.53351	-2.89489	3.09383e-08	1.29135e-06	0.00012397	887939
Rv3312b	NC_000962	complement(3700356..3700526)	60.2108	-1.83895	-3.57749	0.000978535	0.00880589	1	19394686
Rv3322c	NC_000962	complement(3708438..3709052)	20.3636	1.2631	2.4001	0.000370062	0.00393325	1	887520
moaX	NC_000962	complement(3709049..3709714)	31.7065	2.01943	4.05425	1.70092e-08	7.40823e-07	6.81557e-05	887578
moaC3	NC_000962	complement(3709715..3710248)	40.2861	4.33497	20.1816	0	0	0	887981
Rv3324A	NC_000962	complement(3710245..3710379)	2.41161	4.77208	27.3237	0.000167779	0.00205594	0.672291	3205081
Rv3335c	NC_000962	complement(3721731..3722600)	115.791	1.26574	2.4045	1.8091e-07	6.14328e-06	0.000724907	888029
Rv3337	NC_000962	3723728..3724548	188.257	-1.06904	-2.09803	0.000259616	0.00292214	1	887556
PPE54	NC_000962	complement(3729364..3736935)	53.856	2.90477	7.48897	0	0	0	888033
PPE55	NC_000962	complement(3743711..3753184)	38.6569	1.90551	3.74641	1.29513e-09	6.82839e-08	5.18958e-06	888120
PPE56	NC_000962	complement(3755952..3767102)	8.90362	1.02451	2.03427	0.000318661	0.00345101	1	888113
dnaE2	NC_000962	complement(3781501..3784740)	127.177	2.83046	7.11301	0	5.29428e-09	3.3354e-07	887259
echA18	NC_000962	3787726..3788367	41.7106	-1.25137	-2.38067	0.000620793	0.0060085	1	888123
Rv3377c	NC_000962	complement(3790848..3792353)	12.658	1.4153	2.66715	0.000116485	0.00152534	0.466754	888073
Rv3378c	NC_000962	complement(3792358..3793248)	3.42111	2.10761	4.30976	8.07376e-05	0.00112332	0.323515	888075
Rv3394c	NC_000962	complement(3809442..3811025)	25.0778	1.50408	2.83644	0.000184148	0.00222925	0.737881	887945
Rv3395c	NC_000962	complement(3811022..3811636)	44.9382	1.72937	3.31583	0.000337991	0.00362121	1	887960
Rv3402c	NC_000962	complement(3820653..3821891)	75.654	-1.05529	-2.07814	0.00315692	0.0219996	1	887910
vapB47	NC_000962	3826252..3826551	710.804	-3.66137	-12.6526	0	0	0	887505
vapC47	NC_000962	3826548..3826958	965.131	-3.95043	-15.4595	0	0	0	887900
choD	NC_000962	complement(3826991..3828727)	69.5522	1.21106	2.31508	7.81136e-06	0.000157287	0.0313001	887502
Rv3413c	NC_000962	complement(3832146..3833045)	43.2831	1.77777	3.42895	2.48908e-08	1.06104e-06	9.97375e-05	887925
sigD	NC_000962	complement(3833038..3833676)	113.579	1.52738	2.88261	1.26285e-05	0.00023427	0.0506023	887594
whiB3	NC_000962	3834892..3835200	439.771	-1.65066	-3.13976	7.08996e-07	2.04385e-05	0.00284095	887598
groES	NC_000962	complement(3836986..3837288)	198.331	1.20426	2.30419	0.00306152	0.0215977	1	887583
Rv3424c	NC_000962	complement(3841714..3842076)	35.1271	2.02447	4.06842	4.23192e-06	9.06807e-05	0.0169573	887618
PPE57	NC_000962	3842239..3842769	100.243	-7.78436	-220.458	0	0	0	887635
PPE58	NC_000962	3843036..3843734	140.448	-12.0941	-4372.17	3.0806e-06	7.09423e-05	0.012344	887622
Rv3427c	NC_000962	complement(3843885..3844640)	52.2598	-10.7911	-1771.95	3.01194e-05	0.000486647	0.120688	887631
Rv3428c	NC_000962	complement(3844738..3845970)	3.54478	-4.24666	-18.9833	4.93127e-06	0.000103453	0.0197596	887621
Rv3439c	NC_000962	complement(3858259..3859662)	97.5526	-1.06	-2.08492	0.00062823	0.00606583	1	887565
Rv3440c	NC_000962	complement(3859665..3859976)	93.467	-1.15056	-2.21999	0.00192038	0.0150587	1	887592
rplM	NC_000962	complement(3861947..3862390)	431.082	-1.14222	-2.20721	0.00215035	0.01635	1	887584
rpmJ	NC_000962	complement(3880286..3880399)	45.2763	1.91531	3.77195	0.00022417	0.00257378	0.898248	887272
Rv3467	NC_000962	3883964..3884917	41.5876	2.5457	5.83889	0	2.3254e-09	1.39524e-07	888022
bpoA	NC_000962	complement(3889948..3890733)	6.87356	3.85841	14.5043	0	0	0	888101
PE31	NC_000962	3894093..3894389	874.792	-1.72964	-3.31645	3.35479e-06	7.56199e-05	0.0134426	888474
Rv3479	NC_000962	3895820..3898885	74.9917	-1.14854	-2.21689	0.00154802	0.0125059	1	888478
Rv3485c	NC_000962	complement(3904622..3905566)	162.548	-1.7822	-3.43951	2.90932e-07	9.32612e-06	0.00116577	888427
Rv3486	NC_000962	3905772..3906221	24.0382	1.7769	3.4269	2.52967e-07	8.17452e-06	0.00101364	888276
lipF	NC_000962	complement(3906174..3907007)	904.11	-1.28968	-2.44475	2.86607e-05	0.000468837	0.114843	888430
Rv3502c	NC_000962	complement(3921087..3922040)	47.4255	1.3721	2.58846	4.09498e-05	0.000638466	0.164086	887697
fdxD	NC_000962	complement(3922065..3922256)	49.6961	2.13875	4.40379	2.16172e-07	7.10001e-06	0.000866201	888311
PE_PGRS56	NC_000962	3943812..3944963	11.9032	-1.21365	-2.31923	0.00401865	0.0267044	1	888306
ltp3	NC_000962	3959529..3960713	155.986	-1.37992	-2.60255	7.81269e-08	2.87206e-06	0.000313054	888247
kshA	NC_000962	3962439..3963599	54.3665	2.14547	4.42435	1.67988e-05	0.000293942	0.0673127	888268
Rv3528c	NC_000962	complement(3964479..3965192)	7.92082	2.02197	4.06138	2.19932e-05	0.000371844	0.0881269	888297
Rv3531c	NC_000962	complement(3967817..3968944)	22.9836	1.7769	3.42689	0.00202194	0.0156408	1	888348
hsaF	NC_000962	complement(3972552..3973592)	46.7427	1.70989	3.27136	6.19978e-06	0.000127356	0.0248425	888387
hsaG	NC_000962	complement(3973589..3974500)	50.6675	2.06807	4.19326	1.35694e-07	4.81173e-06	0.000543725	888396
hsaE	NC_000962	complement(3974511..3975296)	79.0321	2.27365	4.83546	4.5633e-09	2.2299e-07	1.82851e-05	888406
kstD	NC_000962	3975369..3977060	17.7526	1.52253	2.87295	0.000526956	0.00525252	1	888422
cyp125	NC_000962	complement(3984144..3985445)	24.6704	1.66823	3.17825	0.000717785	0.00676745	1	887782
Rv3548c	NC_000962	complement(3987382..3988296)	56.6381	1.16246	2.23838	0.000941545	0.00855503	1	887452
Rv3549c	NC_000962	complement(3988319..3989098)	83.7209	1.02324	2.03248	0.00484941	0.0307462	1	887849
nat	NC_000962	complement(4007331..4008182)	47.9824	-1.13644	-2.19838	0.00447058	0.0290334	1	888005
kshB	NC_000962	4012417..4013493	28.7885	1.86209	3.63534	0.00432244	0.0283221	1	887315
Rv3572	NC_000962	4013511..4014041	60.8843	1.48117	2.79176	0.000668662	0.0063642	1	887227
kstR	NC_000962	4016484..4017083	69.3467	1.2803	2.42889	0.00885744	0.0483753	1	887204
ispD	NC_000962	complement(4024344..4025039)	1563.21	1.1358	2.1974	0.00107347	0.00937122	1	887787
Rv3583c	NC_000962	complement(4025056..4025544)	2182.06	1.29632	2.45602	0.000438605	0.00449486	1	887854
lsr2	NC_000962	complement(4040981..4041319)	64.9841	1.60418	3.04024	1.30472e-06	3.39481e-05	0.00522801	885580
esxW	NC_000962	complement(4060295..4060591)	35.6897	1.33385	2.52075	0.00105257	0.00924301	1	885787
Rv3638	NC_000962	4076984..4077730	0.489518	2.63679	6.21947	0.00536871	0.0331982	1	885803
thrU	NC_000962	complement(4081365..4081437)	6.55841	4.34677	20.3474	8.34198e-05	0.00115624	0.334263	2700461
B11	NC_000962	complement(4099386..4099478)	82.8651	2.64289	6.24582	1.15783e-07	4.14234e-06	0.000463942	14515875
Rv3675	NC_000962	4116002..4116379	68.4277	2.60786	6.09597	3.74566e-09	1.85295e-07	1.50089e-05	885155
Rv3719	NC_000962	4162306..4163718	126.249	-1.27596	-2.4216	1.28449e-06	3.36403e-05	0.00514696	885855
Rv3720	NC_000962	4163736..4164998	102.23	-1.41312	-2.66313	4.99878e-07	1.48626e-05	0.00200301	885219
C8	NC_000962	complement(4168154..4168281)	58.4601	3.75947	13.543	0	5.57182e-10	2.84163e-08	14515877
serV	NC_000962	4168345..4168430	4.8442	3.87346	14.6564	0.00031292	0.00340726	1	2700443
Rv3752c	NC_000962	complement(4199247..4199705)	70.1901	-2.19056	-4.56482	1.19373e-06	3.16774e-05	0.00478329	885586
Rv3753c	NC_000962	complement(4199721..4200221)	123.543	-1.32944	-2.51306	0.00172499	0.0137416	1	885505
tcrX	NC_000962	complement(4211080..4211784)	49.4032	-1.43733	-2.7082	0.000133083	0.00169289	0.533262	886100
Rv3769	NC_000962	4214615..4214887	214.837	-1.88724	-3.69928	2.1469e-07	7.10001e-06	0.000860262	885239
argU	NC_000962	complement(4216865..4216937)	3.1963	3.38068	10.4156	0.00433278	0.0283221	1	2700457
serT	NC_000962	complement(4216968..4217056)	9.74315	2.79727	6.95124	0.00069034	0.00655496	1	2700421
Rv3776	NC_000962	4221089..4222648	69.2881	2.19306	4.57276	2.61739e-09	1.3446e-07	1.04879e-05	888953
Rv3778c	NC_000962	complement(4223699..4224895)	180.053	-1.21465	-2.32085	3.19465e-05	0.000509999	0.12801	886116
Rv3786c	NC_000962	complement(4232374..4233597)	21.2121	1.12463	2.18045	0.000423576	0.00441997	1	886108
Rv3787c	NC_000962	complement(4233610..4234536)	35.9641	3.91237	15.0571	0	0	0	886118
fadE35	NC_000962	4251085..4252866	171.842	-2.59494	-6.04164	0	0	0	886122
Rv3807c	NC_000962	complement(4269840..4270337)	265.267	-1.20573	-2.30654	0.000212705	0.00249944	0.852308	886134
pirG	NC_000962	4273739..4274593	158.804	1.08306	2.11853	0.0037899	0.0255229	1	886139
papA1	NC_000962	complement(4291639..4293174)	123.723	-1.72457	-3.30481	5.14129e-09	2.42366e-07	2.06011e-05	886156
pks2	NC_000962	complement(4293225..4299605)	739.17	-2.23522	-4.70833	0	0	7.04223e-10	886148
Rv3828c	NC_000962	complement(4302786..4303397)	94.4702	1.08507	2.12148	0.00108938	0.00941601	1	886160
Rv3839	NC_000962	4312765..4313541	75.1524	-1.33346	-2.52007	0.00390648	0.0261323	1	886171
bfrB	NC_000962	4314178..4314723	872.622	1.59659	3.02427	1.06093e-05	0.000206366	0.0425113	886176
Rv3847	NC_000962	4321538..4322071	219.842	1.53945	2.90684	7.04225e-07	2.04385e-05	0.00282183	886182
whiB6	NC_000962	complement(4338171..4338521)	60.4783	1.8439	3.5898	9.82641e-05	0.00133473	0.393744	886190
Rv3863	NC_000962	4338849..4340027	114.728	-1.16208	-2.23779	0.000730893	0.00687485	1	886197
espE	NC_000962	4340270..4341478	209.107	1.74224	3.34555	6.06617e-08	2.29313e-06	0.000243072	886185
espF	NC_000962	4341566..4341877	152.233	1.91662	3.77538	7.34573e-07	2.10245e-05	0.00294343	886172
esxB	NC_000962	4352274..4352576	2113.65	1.88764	3.7003	5.27308e-08	2.03166e-06	0.000211292	886194
esxA	NC_000962	4352609..4352896	1128.39	1.40396	2.64626	4.04014e-06	8.70369e-05	0.0161889	886209
espI	NC_000962	4353010..4355010	262.769	1.09821	2.14089	0.00424156	0.0279538	1	886206
espK	NC_000962	complement(4357593..4359782)	503.019	1.20903	2.31182	0.000204531	0.00241988	0.819556	886212
eccA2	NC_000962	complement(4364979..4366838)	40.7673	1.22327	2.33476	5.46289e-05	0.000813748	0.218898	886210
eccE2	NC_000962	complement(4366908..4368521)	50.7263	1.20871	2.31132	5.35126e-05	0.000800094	0.214425	886220
mycP2	NC_000962	complement(4368518..4370170)	49.3842	1.75797	3.38221	2.35848e-10	1.41051e-08	9.45045e-07	886215
eccD2	NC_000962	complement(4370155..4371684)	77.1715	1.45923	2.74962	9.17589e-07	2.55267e-05	0.00367678	886211
Rv3922c	NC_000962	complement(4410053..4410415)	311.611	1.03574	2.05016	0.00016391	0.00201468	0.656786	886256

## Sheet: Table S1.3
Table_S1.3 Differentially expressed_genes in HMS 2045 exponential phase
Name	Chromosome	Region	Max group mean	Log₂ fold change	Fold change	P-value	FDR p-value	Bonferroni	GeneID
Rv0030	NC_000962	33224..33553	16.001	-1.39156	-2.62363	0.00911558	0.049444	1	887051
fadD34	NC_000962	37259..38947	3.93412	1.1132	2.16325	0.00281816	0.0210077	1	887048
mtc28	NC_000962	complement(42433..43365)	52.3696	1.52987	2.88759	0.000181163	0.00233182	0.725197	887037
Rv0051	NC_000962	55696..57378	60.6927	1.25071	2.37958	4.01945e-06	0.000107986	0.0160899	887018
Rv0067c	NC_000962	complement(74629..75198)	24.0106	-1.02939	-2.04117	0.00635237	0.0381237	1	886991
sdaA	NC_000962	complement(76237..77622)	35.274	1.03975	2.05587	0.00841528	0.0465925	1	886986
hycE	NC_000962	95414..96892	88.7264	1.06632	2.09409	0.000116689	0.00166229	0.467104	886956
Rv0088	NC_000962	96927..97601	161.516	1.23678	2.35672	9.58791e-06	0.000216331	0.0383804	886954
PPE1	NC_000962	105324..106715	7.38252	1.81486	3.51826	1.6993e-07	7.08571e-06	0.000680228	886938
Rv0097	NC_000962	106734..107603	12.947	1.57491	2.97917	3.85113e-05	0.000679123	0.154161	886942
fcoT	NC_000962	107600..108151	11.1186	1.43948	2.71224	0.000192496	0.00242315	0.770563	886935
fadD10	NC_000962	108156..109778	38.1769	1.83075	3.55721	1.25013e-10	1.22055e-08	5.00427e-07	886933
Rv0100	NC_000962	109783..110019	16.2401	1.9242	3.79527	6.92031e-05	0.00106546	0.27702	886931
nrp	NC_000962	110001..117539	58.8397	1.85786	3.6247	1.83371e-08	9.65833e-07	7.34033e-05	886951
Rv0142	NC_000962	167711..168637	31.1342	1.3238	2.50325	0.000227704	0.00279601	0.911499	886858
Rv0146	NC_000962	172211..173143	900.796	-1.10897	-2.15691	0.000182893	0.00233904	0.732119	886849
Rv0147	NC_000962	173238..174758	553.569	-1.60979	-3.05207	5.66337e-08	2.66711e-06	0.000226705	886847
Rv0148	NC_000962	174833..175693	377.331	-1.12773	-2.18514	4.7842e-05	0.000797964	0.191511	886845
TB18.5	NC_000962	193626..194111	207.134	-1.2298	-2.34535	0.000103865	0.00152857	0.415771	886267
mce1R	NC_000962	complement(194144..194815)	38.3669	2.69644	6.48199	6.11355e-08	2.84564e-06	0.000244725	886818
fadD5	NC_000962	194993..196657	87.8438	1.75828	3.38294	7.15491e-06	0.000172537	0.0286411	886822
yrbE1A	NC_000962	196861..197658	158.444	2.08319	4.23742	1.47057e-08	8.53143e-07	5.88669e-05	886816
yrbE1B	NC_000962	197660..198529	58.3654	1.56672	2.96231	0.00016775	0.00220562	0.671504	886812
mce1A	NC_000962	198534..199898	120.644	2.33628	5.04998	2.07366e-10	1.92287e-08	8.30087e-07	886823
mce1B	NC_000962	199895..200935	106.006	2.19518	4.57946	1.22621e-09	9.26134e-08	4.90851e-06	886810
mce1C	NC_000962	200932..202479	273.116	3.17199	9.01288	0	0	0	886808
mce1D	NC_000962	202476..204068	170.483	2.49475	5.6363	0	9.43036e-09	3.77215e-07	886807
lprK	NC_000962	204065..205237	158.11	2.72712	6.62134	0	1.97628e-10	3.75492e-09	886804
mce1F	NC_000962	205231..206778	254.275	2.07991	4.2278	2.09357e-08	1.06083e-06	8.38057e-05	886820
Rv0196	NC_000962	231647..232231	73.1652	-2.95123	-7.7341	0	0	1.41771e-10	886760
Rv0197	NC_000962	232231..234519	66.1356	-2.25774	-4.7824	0	4.69569e-10	1.12697e-08	886758
Rv0226c	NC_000962	complement(269834..271564)	37.0432	1.14462	2.21088	8.66497e-05	0.0013089	0.346859	886711
nrdB	NC_000962	278585..279529	102.601	1.58305	2.99602	4.69165e-05	0.000785803	0.187807	886699
htdX	NC_000962	complement(289812..290654)	143.184	1.80239	3.48798	0	2.30184e-09	7.59607e-08	886686
F6	NC_000962	293604..293705	18.736	2.63144	6.19642	3.75744e-06	0.000103375	0.015041	14515886
hsp	NC_000962	complement(302173..302652)	619.022	-3.66223	-12.6602	0	0	0	886667
PPE2	NC_000962	complement(307877..309547)	22.1412	1.25332	2.38389	8.86644e-06	0.000207558	0.0354924	886684
narU	NC_000962	321331..322722	3.68329	1.62365	3.08154	0.000344349	0.00392714	1	886644
Rv0302	NC_000962	364605..365237	296.506	-1.11995	-2.17339	2.69922e-05	0.000514523	0.10805	886584
PPE5	NC_000962	complement(366150..372764)	3.57031	1.1361	2.19786	0.000193574	0.00242908	0.774875	886592
glyU	NC_000962	complement(386204..386274)	13.0455	1.6163	3.06589	0.00857335	0.047077	1	2700441
Rv0324	NC_000962	391352..392032	20.4958	-1.16762	-2.24641	0.00183755	0.0151504	1	886548
Rv0330c	NC_000962	complement(395347..396087)	27.4156	-1.04652	-2.06554	0.00474038	0.0307548	1	886540
dnaK	NC_000962	419835..421712	808.8	-1.68528	-3.21602	3.40928e-06	9.61081e-05	0.0136473	885946
grpE	NC_000962	421709..422416	1048.21	-1.97055	-3.91917	1.45282e-07	6.25338e-06	0.000581564	886497
dnaJ1	NC_000962	422452..423639	802.907	-1.12551	-2.18179	0.00176522	0.0147519	1	886495
PPE7	NC_000962	complement(424269..424694)	10.8074	2.58991	6.0206	5.43906e-07	1.94398e-05	0.00217725	886498
mgtE	NC_000962	439871..441253	35.7708	-1.18179	-2.26858	0.000201533	0.00252106	0.806738	886476
Rv0366c	NC_000962	complement(444222..444815)	65.6114	-1.12078	-2.17465	0.00218389	0.0173454	1	886471
clpB	NC_000962	complement(459456..462002)	157.645	-2.08277	-4.2362	1.1926e-08	7.12532e-07	4.77396e-05	886440
Rv0390	NC_000962	469591..470013	135.894	-1.13925	-2.20267	0.000111865	0.001605	0.447795	886433
Rv0393	NC_000962	472781..474106	1.86839	1.73394	3.32634	0.0048786	0.0314477	1	886428
Rv0397	NC_000962	475816..476184	4.14347	1.82401	3.54064	0.00117357	0.0108745	1	886421
pks6	NC_000962	485731..489939	34.9317	1.72689	3.31013	1.01516e-09	7.81478e-08	4.06369e-06	886407
Rv0412c	NC_000962	complement(498300..499619)	104.154	-1.13182	-2.19135	9.41481e-06	0.000215884	0.0376875	886415
def	NC_000962	complement(517803..518396)	50.2376	-1.42699	-2.68886	0.000139469	0.00189896	0.558294	886366
sigK	NC_000962	complement(533833..534396)	100.588	-1.18297	-2.27044	1.16963e-05	0.000254459	0.0468204	886334
Rv0452	NC_000962	542142..542852	49.4325	-2.06866	-4.19497	2.11357e-10	1.92287e-08	8.46063e-07	886319
Rv0458	NC_000962	549675..551198	25.4164	1.26438	2.40223	6.15881e-05	0.000977215	0.246537	886306
Rv0459	NC_000962	551198..551689	41.3812	2.05493	4.15524	6.77421e-06	0.000166363	0.0271172	886372
Rv0465c	NC_000962	complement(554882..556306)	164.1	-1.24296	-2.36684	0.000214799	0.00264566	0.859841	886320
lprQ	NC_000962	571710..573065	932.566	-1.11235	-2.16197	0.000233223	0.00285502	0.933592	887167
Rv0484c	NC_000962	complement(573046..573801)	72.0474	-1.046	-2.0648	0.000298234	0.00348055	1	887158
PE_PGRS6	NC_000962	622793..624577	49.7073	1.00402	2.00558	3.11992e-05	0.000575532	0.12489	887391
Rv0544c	NC_000962	complement(635935..636213)	154.407	1.01201	2.01672	0.000652867	0.0066669	1	887511
Rv0547c	NC_000962	complement(638032..638916)	50.9926	-1.34022	-2.53191	6.45307e-05	0.00100905	0.258316	887527
Rv0560c	NC_000962	complement(650779..651504)	86.3123	-1.31451	-2.48719	0.00683371	0.0403471	1	887637
htpX	NC_000962	653879..654739	325.91	-1.75394	-3.37278	0	7.92602e-10	2.09696e-08	887649
tyrT	NC_000962	658109..658189	11.5299	3.45192	10.9429	0.000371992	0.00418282	1	2700426
Rv0569	NC_000962	661003..661269	994.97	-1.93567	-3.82554	0	0	7.59962e-10	887678
nrdZ	NC_000962	661295..663373	332.137	-1.30194	-2.46559	6.01923e-06	0.000151023	0.024095	887666
Rv0571c	NC_000962	complement(663487..664818)	150.032	-1.19944	-2.2965	1.35543e-05	0.000282593	0.0542579	887710
Rv0572c	NC_000962	complement(665042..665383)	91.4611	-1.09665	-2.13857	0.000366199	0.00413226	1	887696
Rv0574c	NC_000962	complement(667252..668394)	82.5245	-1.1602	-2.23489	0.00016249	0.00215195	0.650447	887721
Rv0580c	NC_000962	complement(677125..677616)	68.0616	1.14971	2.2187	0.000278756	0.00330731	1	887712
mce2R	NC_000962	684410..685132	252.639	-1.31339	-2.48526	0.000123885	0.00173396	0.495913	887754
yrbE2A	NC_000962	685129..685926	233.205	-1.24984	-2.37815	0.000114869	0.00164222	0.459821	887755
Rv0607	NC_000962	702813..703199	50.8294	-1.45414	-2.73993	0.000153624	0.00207057	0.614958	887883
Rv0615	NC_000962	710345..710587	125.106	-1.51217	-2.85239	2.63501e-05	0.000507691	0.105479	887920
recB	NC_000962	complement(721729..725013)	12.9064	1.10104	2.14509	0.000279043	0.00330731	1	888004
thrT	NC_000962	731494..731566	59.2891	3.33384	10.0829	2.07061e-08	1.06083e-06	8.28867e-05	2700463
mmaA2	NC_000962	complement(738297..739160)	48.9436	-1.01181	-2.01644	0.00307627	0.0223896	1	888061
Rv0647c	NC_000962	complement(741151..742617)	197.349	-1.05204	-2.07346	4.39622e-05	0.000742534	0.175981	888070
rplJ	NC_000962	748276..748812	206.16	-1.29422	-2.45245	1.6073e-06	5.14721e-05	0.00643401	888049
Rv0654	NC_000962	750000..751505	99.8569	-1.22278	-2.33396	0.000339326	0.00388092	1	888089
mkl	NC_000962	751517..752596	232.06	1.88724	3.69927	4.05916e-07	1.47717e-05	0.00162488	888081
vapB6	NC_000962	complement(753462..753617)	16.7992	-2.49044	-5.61949	0.00165382	0.0140557	1	888077
mazE2	NC_000962	complement(754980..755225)	382.624	-1.49684	-2.82224	7.11053e-06	0.000172506	0.0284635	888141
Rv0697	NC_000962	796933..798372	26.7355	1.47877	2.7871	2.39853e-08	1.17089e-06	9.60133e-05	888316
rplW	NC_000962	802133..802435	279.353	1.17751	2.26186	3.00488e-06	8.77996e-05	0.0120285	888353
rplV	NC_000962	803689..804282	623.496	1.10776	2.15511	0.000521856	0.00551185	1	888359
Rv0712	NC_000962	808746..809645	184.383	-1.14266	-2.20788	2.38107e-05	0.000464948	0.0953143	888346
rplN	NC_000962	811373..811741	491.049	-1.18488	-2.27345	1.33304e-05	0.00027938	0.0533616	888411
Rv0725c	NC_000962	complement(817539..818444)	52.7084	-1.38183	-2.60598	0.000105462	0.00154639	0.422165	888447
PE_PGRS10	NC_000962	838451..840856	155.827	-1.00915	-2.01273	0.00020383	0.00253394	0.81593	888662
fadE9	NC_000962	complement(843242..844414)	94.6934	-1.24509	-2.37033	0.00183939	0.0151504	1	888684
cyp51	NC_000962	complement(856682..858037)	60.7525	-1.50088	-2.83015	0.000715401	0.00721348	1	888819
Rv0765c	NC_000962	complement(858037..858864)	67.2282	-1.6666	-3.17467	5.52654e-05	0.000892045	0.221227	888793
Rv0767c	NC_000962	complement(860069..860710)	40.1037	-1.02683	-2.03754	0.00749433	0.0429862	1	888833
aldA	NC_000962	860912..862381	53.8479	-1.62922	-3.09345	0.00012074	0.00171391	0.483322	888832
Rv0770	NC_000962	863256..864143	27.87	-1.17795	-2.26256	0.00908773	0.0493598	1	888868
Rv0790c	NC_000962	complement(884072..884800)	115.459	-1.26335	-2.40052	0.00831911	0.046178	1	885253
Rv0791c	NC_000962	complement(884797..885840)	141.856	-1.40942	-2.65631	0.000348367	0.00396168	1	885273
Rv0792c	NC_000962	complement(885837..886646)	164.362	-1.70023	-3.24952	2.81125e-05	0.00052833	0.112534	885142
Rv0793	NC_000962	886719..887024	9.6651	-2.74196	-6.68979	0.000884657	0.0085127	1	885497
ASdes	NC_000962	918264..918458	7.30513	3.06353	8.36014	9.21536e-06	0.000213232	0.0368891	14515884
Rv0826	NC_000962	919634..920689	38.3901	-2.20583	-4.61339	0	1.12302e-09	3.14447e-08	885360
kmtR	NC_000962	complement(920741..921133)	32.8323	1.12293	2.17789	0.00177728	0.0147909	1	885375
Rv0830	NC_000962	921970..922875	52.8079	-1.33812	-2.52821	0.00103183	0.00974171	1	885886
lysT	NC_000962	complement(923803..923875)	4.497	3.1529	8.89441	0.00498616	0.0318844	1	2700435
gluT	NC_000962	923999..924072	23.2851	3.18562	9.09845	2.77882e-07	1.06958e-05	0.00111236	2700445
aspT	NC_000962	924110..924183	27.3202	3.54206	11.6484	3.47871e-06	9.73796e-05	0.0139253	2700454
Rv0841	NC_000962	937593..937835	4.51119	3.41741	10.6843	3.79763e-05	0.00067564	0.152019	3205068
lpqS	NC_000962	944343..944735	181.629	-1.00069	-2.00096	0.00278731	0.0208944	1	885051
rpfA	NC_000962	complement(964312..965535)	359.393	1.20636	2.30755	0.00100185	0.00954855	1	885749
moaD2	NC_000962	complement(965983..966261)	83.0268	1.17616	2.25974	2.7425e-05	0.000520295	0.109782	885763
Rv0888	NC_000962	987233..988705	9.25602	1.75519	3.37571	9.43786e-06	0.000215884	0.0377798	885210
Rv0898c	NC_000962	complement(1002441..1002704)	139.27	-1.63731	-3.11085	2.65776e-08	1.28181e-06	0.00010639	885206
echA6	NC_000962	1008207..1008938	343.152	-1.01496	-2.02084	0.000109271	0.00159059	0.437411	885825
pstC1	NC_000962	1043299..1044315	149.66	1.18762	2.27776	1.0655e-06	3.55434e-05	0.00426521	885644
pstA2	NC_000962	1044317..1045222	85.6277	1.53772	2.90335	6.63913e-09	4.15257e-07	2.65764e-05	885756
sucD	NC_000962	1063140..1064051	150.8	-1.02705	-2.03785	0.000790056	0.00780887	1	885426
Rv0966c	NC_000962	complement(1077233..1077835)	85.427	-1.13527	-2.1966	0.000103747	0.00152857	0.415298	885043
echA7	NC_000962	complement(1081775..1082584)	23.4085	1.13047	2.1893	0.00246076	0.019053	1	885308
Rv0986	NC_000962	1101803..1102549	37.0434	-1.15223	-2.22257	0.00395366	0.0270045	1	885364
Rv0988	NC_000962	1105116..1106276	35.2213	1.45534	2.74221	5.30419e-06	0.000137875	0.0212327	885353
grcC2	NC_000962	complement(1106405..1107382)	13.5627	-1.79412	-3.46804	1.69621e-06	5.30989e-05	0.00678994	885355
Rv0991c	NC_000962	complement(1108172..1108504)	122.96	-1.22972	-2.34522	0.00344267	0.0244085	1	885350
alaV	NC_000962	1113511..1113583	30.1789	4.51557	22.8729	0	3.03161e-09	1.06106e-07	2700430
Rv1000c	NC_000962	complement(1116531..1117148)	66.8697	-1.18347	-2.27123	0.000188257	0.00238479	0.753593	886266
Rv1019	NC_000962	1138315..1138908	109.714	-1.29091	-2.44683	1.00184e-05	0.000222797	0.0401035	886056
esxJ	NC_000962	complement(1160855..1161151)	6.69777	-2.36396	-5.1478	0.00281239	0.0210077	1	888372
Rv1043c	NC_000962	complement(1165781..1166806)	171.912	-1.24885	-2.37651	1.43414e-05	0.000295921	0.0574086	888634
Rv1049	NC_000962	1172386..1172832	25.5077	-3.49002	-11.2357	7.35621e-07	2.51683e-05	0.00294469	886091
fadD14	NC_000962	1180684..1182315	55.0829	-2.31451	-4.97434	0	8.64022e-09	3.28329e-07	887133
Rv1073	NC_000962	1197231..1198082	586.32	-1.09112	-2.1304	0.00166751	0.0141388	1	887132
Rv1078	NC_000962	1203313..1204035	357.861	2.17582	4.51843	0	0	3.4976e-10	887111
metB	NC_000962	1204067..1205233	61.6299	1.41697	2.67024	1.63738e-07	6.97279e-06	0.000655442	887103
mca	NC_000962	1206520..1207386	151.23	-1.13009	-2.18873	4.38207e-06	0.000116168	0.0175414	887101
Rv1112	NC_000962	1238255..1239328	13.7359	-1.24752	-2.37432	0.0031125	0.0226122	1	887151
Rv1148c	NC_000962	complement(1276300..1277748)	106.493	-1.38065	-2.60385	5.41168e-06	0.000138865	0.021663	885451
Rv1152	NC_000962	1279655..1280020	135.682	-1.62753	-3.08983	1.37057e-06	4.49703e-05	0.00548638	885985
Rv1157c	NC_000962	complement(1283056..1284171)	33.144	1.72076	3.29609	1.05843e-05	0.000234084	0.0423691	885878
Rv1158c	NC_000962	complement(1284179..1284862)	207.972	2.51051	5.69822	0	7.49883e-10	1.87471e-08	888930
Rv1167c	NC_000962	complement(1298087..1298692)	271.228	-1.25249	-2.38253	0.000565713	0.00591266	1	888758
lipX	NC_000962	complement(1299822..1300124)	257.559	-1.43823	-2.70989	4.95634e-05	0.000817984	0.198402	885930
Rv1184c	NC_000962	complement(1324532..1325611)	488.583	1.35712	2.56173	1.09233e-05	0.000240252	0.0437259	886063
Rv1199c	NC_000962	complement(1341358..1342605)	26.5024	2.90006	7.46458	1.64561e-08	9.14912e-07	6.58736e-05	886092
dapE	NC_000962	1345260..1346324	80.3056	-1.01684	-2.02349	0.00041051	0.00450211	1	887386
Rv1258c	NC_000962	complement(1406081..1407340)	37.034	-1.8398	-3.5796	3.525e-06	9.79902e-05	0.0141106	887056
mcr11	NC_000962	complement(1413094..1413224)	60.9496	1.33685	2.526	0.00018653	0.00237041	0.746679	14515855
pknH	NC_000962	complement(1413960..1415840)	27.994	1.16115	2.23635	0.000147728	0.0020046	0.591356	887023
Rv1268c	NC_000962	complement(1417658..1418356)	5.28544	1.25746	2.39075	0.00649355	0.0386811	1	887033
Rv1277	NC_000962	1426164..1427417	98.7607	-1.00182	-2.00252	9.64545e-05	0.00143534	0.386107	887001
cysD	NC_000962	1437909..1438907	227.99	-1.632	-3.09942	0.000568642	0.0059278	1	886979
Rv1286	NC_000962	1438907..1440751	189.55	-1.72649	-3.30922	0.000479402	0.00515873	1	886978
Rv1287	NC_000962	1440805..1441290	205.678	-1.98955	-3.97113	5.57236e-06	0.000141178	0.0223061	886998
Rv1288	NC_000962	1441348..1442718	42.7028	-1.60523	-3.04245	8.42598e-06	0.000198407	0.0337292	886974
atpE	NC_000962	1461045..1461290	366.142	1.38093	2.60435	3.26957e-07	1.22319e-05	0.00130881	886937
atpC	NC_000962	1467315..1467680	233.203	1.66902	3.17999	2.69347e-10	2.24688e-08	1.0782e-06	886967
Rv1312	NC_000962	1467688..1468131	188.095	1.34356	2.53776	1.62764e-08	9.14912e-07	6.51542e-05	886930
mcr3	NC_000962	1471619..1471742	91.1858	1.50648	2.84117	2.65524e-05	0.00050856	0.106289	14515894
rrs	NC_000962	1471846..1473382	2476.04	3.20951	9.25037	0	0	0	2700429
rrl	NC_000962	1473658..1476795	207944	2.97701	7.87353	0	0	0	2700466
rrf	NC_000962	1476899..1477013	5469.63	2.45303	5.47565	0	2.59242e-09	8.81423e-08	2700459
Rv1342c	NC_000962	complement(1508184..1508546)	203.9	-1.64337	-3.12395	4.60289e-05	0.000774175	0.184254	886862
mbtL	NC_000962	1508968..1509288	150.513	-2.41645	-5.33854	7.06855e-06	0.000172506	0.0282954	886848
mbtM	NC_000962	1509281..1510846	324.468	-1.42767	-2.69012	0.000374261	0.00419654	1	886855
mbtN	NC_000962	1510846..1512006	188.748	-1.14552	-2.21226	0.00643589	0.0383948	1	886844
mbtK	NC_000962	complement(1511973..1512605)	57.2491	-1.35087	-2.55065	0.000819232	0.00805013	1	886846
Rv1351	NC_000962	1518231..1518560	35.4267	-1.42019	-2.67621	0.00012213	0.00172449	0.488888	886831
PPE19	NC_000962	complement(1532443..1533633)	930.25	2.52191	5.74344	0	0	0	886819
Rv1366A	NC_000962	1539180..1539440	21.0301	1.16135	2.23666	0.00617058	0.0373436	1	14515857
pyrR	NC_000962	1552654..1553235	107.602	-1.22398	-2.33591	4.96553e-05	0.000817984	0.19877	886769
Rv1382	NC_000962	1555477..1555974	51.0248	-1.16781	-2.2467	0.000453813	0.00493644	1	886767
pyrF	NC_000962	1560445..1561269	34.7385	1.00138	2.00191	0.00230356	0.0181162	1	886763
PPE20	NC_000962	1561769..1563388	704.452	1.13007	2.1887	0.000249171	0.00301693	0.997433	886784
metK	NC_000962	1566825..1568036	1418.52	-1.31717	-2.49177	6.84456e-05	0.00106197	0.273988	886741
cyp132	NC_000962	complement(1569584..1570969)	31.0285	1.24896	2.3767	1.64849e-05	0.000334971	0.0659892	886738
Rv1395	NC_000962	1571047..1572081	19.406	-1.24446	-2.3693	0.0014287	0.0125353	1	886251
vapC10	NC_000962	complement(1574112..1574513)	653.645	1.15116	2.22092	2.99065e-05	0.000554239	0.119716	886736
Rv1405c	NC_000962	complement(1581145..1581969)	932.842	1.18556	2.27452	0.000182415	0.00233904	0.730208	886714
fmu	NC_000962	1583101..1584474	91.271	-1.02355	-2.03292	6.03301e-05	0.000962156	0.241501	886720
lipO	NC_000962	complement(1601059..1602321)	26.4443	1.29087	2.44675	0.000100149	0.00148481	0.400898	886660
Rv1435c	NC_000962	complement(1612342..1612950)	236.201	1.38269	2.60755	4.44734e-06	0.000117123	0.0178027	886653
secG	NC_000962	1617837..1618070	124.884	2.02595	4.07259	6.94771e-09	4.27872e-07	2.78117e-05	886624
devB	NC_000962	complement(1623714..1624457)	65.8658	1.34174	2.53457	6.91379e-05	0.00106546	0.276759	886617
Rv1461	NC_000962	1646989..1649529	494.696	-1.15283	-2.22349	0.000645249	0.00660596	1	886609
Rv1462	NC_000962	1649526..1650719	491.712	-1.47517	-2.78016	0.000127872	0.00177734	0.511873	886567
Rv1463	NC_000962	1650716..1651516	395.896	-1.57058	-2.97024	3.68005e-07	1.35149e-05	0.00147312	886571
csd	NC_000962	1651518..1652771	365.154	-1.08553	-2.12215	0.00502897	0.0320563	1	886565
Rv1465	NC_000962	1652768..1653256	290.395	-1.16779	-2.24667	5.35257e-05	0.000874544	0.214263	886569
Rv1466	NC_000962	1653231..1653578	217.829	-1.00955	-2.01328	0.00320215	0.0232214	1	886561
trxB1	NC_000962	1659370..1659741	135.513	-1.90414	-3.74285	1.06487e-08	6.45863e-07	4.26269e-05	886554
Rv1478	NC_000962	1668419..1669144	68.6912	1.66824	3.17826	4.07414e-05	0.000703737	0.163088	886535
Rv1498A	NC_000962	complement(1690134..1690346)	17.1698	-2.24841	-4.75158	0.00191898	0.0156132	1	3205040
fadD24	NC_000962	1729502..1731256	27.0264	-1.13674	-2.19884	0.000353761	0.00401163	1	886432
Rv1535	NC_000962	1735976..1736212	228.9	1.72095	3.29654	1.86538e-08	9.69758e-07	7.46713e-05	886429
Rv1544	NC_000962	1746094..1746897	137.695	1.02323	2.03247	0.000207862	0.00256813	0.832073	886417
fadD11	NC_000962	1753716..1755431	7.27567	1.05607	2.07926	0.0050368	0.0320563	1	886380
plsB1	NC_000962	1755445..1757310	3.69282	1.35012	2.54934	0.000597004	0.00619121	1	886382
frdA	NC_000962	1757681..1759432	2.09024	2.30223	4.9322	0.00122904	0.011207	1	886376
frdB	NC_000962	1759435..1760178	2.48694	2.62484	6.16818	0.000304839	0.0035473	1	886378
frdD	NC_000962	1760552..1760929	5.34177	2.8139	7.03182	5.51071e-05	0.000892045	0.220594	886389
Rv1558	NC_000962	1762947..1763393	160.85	-1.25852	-2.3925	3.34091e-05	0.000600843	0.133737	886363
vapC11	NC_000962	1764979..1765383	36.9499	-1.04888	-2.06893	0.00138071	0.0122549	1	886361
Rv1579c	NC_000962	complement(1783309..1783623)	26.3407	-1.55455	-2.93741	0.00128298	0.0115152	1	886369
Rv1585c	NC_000962	complement(1786584..1787099)	46.3252	-1.1537	-2.22483	0.00472433	0.0307396	1	886309
Rv1590	NC_000962	1791334..1791573	79.3518	1.03537	2.04964	0.00120181	0.0110384	1	886292
Rv1592c	NC_000962	complement(1792400..1793740)	129.075	-1.2794	-2.42737	0.000150946	0.00204134	0.604237	886287
lgt	NC_000962	1813171..1814577	200.48	1.00818	2.01137	0.000132044	0.00181018	0.528573	885292
Rv1639c	NC_000962	complement(1846989..1848458)	285.784	1.01341	2.01867	0.00291529	0.021611	1	885642
infC	NC_000962	1852273..1852878	1016.18	1.53232	2.8925	3.34292e-07	1.23905e-05	0.00133817	885478
rpmI	NC_000962	1852928..1853122	718.82	1.02655	2.03715	0.000235706	0.00287662	0.943532	885145
argH	NC_000962	1872639..1874051	61.0775	1.22602	2.33921	3.30699e-06	9.51328e-05	0.0132379	885365
pks7	NC_000962	1875304..1881684	19.175	1.23711	2.35725	1.45429e-06	4.71573e-05	0.00582153	885108
pks8	NC_000962	1881704..1886512	15.0467	1.93047	3.81178	0	2.64754e-10	5.8246e-09	885527
pks17	NC_000962	1886512..1888020	14.2179	1.19318	2.28657	2.80543e-05	0.00052833	0.112301	885523
pks9	NC_000962	1888026..1891079	21.4926	1.25642	2.38903	5.03866e-07	1.8171e-05	0.00201698	885519
Rv1673c	NC_000962	complement(1898300..1899232)	7.83427	-1.44147	-2.71597	0.00133085	0.0118915	1	885695
Rv1678	NC_000962	1902397..1903299	135.333	1.12511	2.18118	1.33079e-05	0.00027938	0.0532715	885691
Rv1707	NC_000962	1934882..1936342	68.7674	1.02158	2.03014	7.89011e-05	0.00119637	0.315841	885073
Rv1734c	NC_000962	complement(1960774..1961016)	12.4796	2.15529	4.45459	0.00082452	0.00805013	1	885212
Rv1738	NC_000962	1965657..1965941	2716.04	1.05234	2.07389	0.000503117	0.00534212	1	885215
Rv1739c	NC_000962	complement(1965955..1967637)	4.88263	1.20838	2.31078	0.000294473	0.00344671	1	887208
Rv1748	NC_000962	1976600..1977331	19.2261	-1.2344	-2.35284	0.00358345	0.0251218	1	885288
PPE24	NC_000962	complement(1981614..1984775)	7.52198	1.82566	3.5447	1.49486e-09	1.06856e-07	5.98393e-06	885544
Rv1754c	NC_000962	complement(1984979..1986670)	3.65786	2.12397	4.3589	4.36758e-05	0.000740822	0.174834	885467
Rv1772	NC_000962	2006636..2006947	76.5143	-1.00254	-2.00352	0.0017522	0.0147046	1	885920
blaI	NC_000962	complement(2096183..2096599)	600.609	-1.13172	-2.1912	9.65742e-06	0.000216331	0.0386586	885747
Rv1875	NC_000962	2124381..2124824	55.3657	-1.49542	-2.81946	1.31839e-06	4.36159e-05	0.00527752	885793
Rv1891	NC_000962	2139741..2140148	96.0978	1.30514	2.47107	5.48245e-06	0.000139785	0.0219462	885094
Rv1892	NC_000962	2140165..2140476	21.1116	1.19423	2.28823	0.00101833	0.0096597	1	885090
Rv1914c	NC_000962	complement(2159921..2160328)	41.8344	-1.04481	-2.06309	0.00321342	0.0232228	1	885875
PPE34	NC_000962	complement(2162932..2167311)	2.59945	1.38955	2.61996	5.56944e-05	0.00089536	0.222945	885362
PPE35	NC_000962	complement(2167649..2170612)	15.6634	1.25592	2.3882	0.000157678	0.00211099	0.631186	885506
Rv1920	NC_000962	2171623..2172486	17.7457	1.02936	2.04112	0.00101722	0.0096597	1	885416
Rv1922	NC_000962	2174067..2175182	30.8898	-1.09919	-2.14235	0.000393479	0.00436314	1	885918
Rv1928c	NC_000962	complement(2180450..2181217)	11.8036	-1.20555	-2.30625	0.00600246	0.0366278	1	885331
mazF5	NC_000962	complement(2194644..2194973)	103.096	1.18168	2.26841	4.87814e-05	0.000810257	0.195272	885606
Rv1944c	NC_000962	complement(2195344..2195934)	23.6623	-1.24565	-2.37125	0.00112145	0.0104887	1	885884
Rv1945	NC_000962	2195989..2197353	40.8874	-1.58043	-2.9906	4.24633e-09	2.74162e-07	1.69981e-05	885980
Rv1954c	NC_000962	complement(2201223..2201744)	2.19198	1.90274	3.73922	0.00210053	0.0168131	1	885967
mce3F	NC_000962	2215257..2216570	3.84149	1.50398	2.83624	0.000130409	0.00179507	0.522028	885938
Rv1972	NC_000962	2216592..2217167	4.61041	2.01563	4.04357	0.0018515	0.0152188	1	885937
vapC36	NC_000962	complement(2225413..2225832)	54.674	1.00685	2.00952	0.000271493	0.00324414	1	885816
Rv1995	NC_000962	2238141..2238908	3.63839	-2.12729	-4.36896	0.00337411	0.024162	1	888917
Rv1996	NC_000962	2239004..2239957	1427.49	-1.04817	-2.0679	0.000743517	0.00744075	1	888863
ctpF	NC_000962	2240159..2242876	363.622	-2.1558	-4.45615	0	1.9767e-09	5.9301e-08	888867
Rv2004c	NC_000962	complement(2249478..2250974)	859.345	-1.39074	-2.62213	2.03186e-06	6.30507e-05	0.00813354	888817
Rv2005c	NC_000962	complement(2250996..2251883)	1805.32	-1.38337	-2.60876	3.34719e-05	0.000600843	0.133988	888831
otsB1	NC_000962	2252002..2255985	75.0459	-1.19733	-2.29314	3.18364e-05	0.000579277	0.127441	888943
Rv2011c	NC_000962	complement(2258854..2259285)	17.8466	-1.59685	-3.02483	0.00133628	0.0119134	1	888922
Rv2012	NC_000962	2259326..2259820	11.0618	-1.84788	-3.5997	0.00121714	0.0111492	1	888927
Rv2016	NC_000962	2263426..2264001	56.2235	-1.64392	-3.12513	5.02173e-06	0.000131385	0.020102	888630
Rv2017	NC_000962	2263998..2265038	53.1179	-1.37848	-2.59994	2.41998e-05	0.000470252	0.096872	888435
Rv2024c	NC_000962	complement(2268693..2270240)	54.4343	-1.04463	-2.06283	0.000464551	0.00502594	1	888351
hspX	NC_000962	complement(2278498..2278932)	8723.35	1.56609	2.96101	4.21461e-06	0.000112474	0.0168711	887579
Rv2035	NC_000962	2281614..2282102	41.8683	-1.03399	-2.04768	0.00137252	0.0122093	1	887445
ASpks	NC_000962	2299745..2299886	4.54889	3.93909	15.3385	5.41954e-05	0.000881887	0.216944	14515896
Rv2050	NC_000962	2307821..2308156	123.032	-1.51192	-2.8519	1.1942e-05	0.0002584	0.047804	888598
Rv2052c	NC_000962	complement(2310913..2312517)	419.001	-1.20669	-2.30808	1.69711e-05	0.000339676	0.0679351	888608
fxsA	NC_000962	complement(2312522..2313049)	822.422	-1.69093	-3.22865	1.35813e-08	7.99498e-07	5.43659e-05	888768
Rv2054	NC_000962	2313125..2313838	49.2408	1.55713	2.94269	6.68193e-08	3.07446e-06	0.000267478	888722
cobK	NC_000962	complement(2327491..2328225)	13.8726	1.43734	2.70821	4.00871e-05	0.000700736	0.160469	887566
Rv2077A	NC_000962	complement(2334295..2334594)	8.55663	-3.25309	-9.53408	0.000339015	0.00388092	1	3205060
Rv2082	NC_000962	2338709..2340874	126.088	1.83988	3.57981	2.28218e-07	9.13557e-06	0.000913557	887795
Rv2085	NC_000962	2343027..2343332	55.6163	2.03667	4.10297	0	1.3981e-10	2.37677e-09	888138
pepE	NC_000962	complement(2346197..2347324)	7.74334	-1.29886	-2.46034	0.00243808	0.018914	1	887719
Rv2102	NC_000962	2363391..2364107	70.4311	1.15099	2.22067	0.00228391	0.017997	1	888639
PPE36	NC_000962	2367711..2368442	26.9728	-1.86683	-3.64731	6.43022e-05	0.00100905	0.257402	887814
hisG	NC_000962	complement(2379806..2380660)	30.4947	-1.00017	-2.00024	0.0076159	0.043428	1	888689
hisE	NC_000962	complement(2380663..2380944)	26.7219	-2.21324	-4.63715	2.09634e-05	0.000411355	0.0839163	888671
PPE37	NC_000962	2381071..2382492	40.9144	-1.26072	-2.39615	0.00856201	0.047077	1	888710
Rv2132	NC_000962	2393411..2393641	107.881	-1.45918	-2.74952	3.38089e-06	9.59838e-05	0.0135337	887827
Rv2137c	NC_000962	complement(2396902..2397315)	534.327	1.27615	2.42191	0.000162392	0.00215195	0.650055	888009
leuU	NC_000962	2401987..2402072	10.2032	4.43182	21.5829	2.63801e-05	0.000507691	0.1056	2700467
Rv2146c	NC_000962	complement(2405666..2405956)	188.4	1.02321	2.03244	0.00159585	0.0137106	1	888759
murG	NC_000962	complement(2412119..2413351)	167.134	1.39422	2.62846	3.92785e-06	0.000106259	0.0157232	888036
ftsW	NC_000962	complement(2413348..2414922)	179.845	1.0024	2.00332	0.000501853	0.00534212	1	887916
Rv2165c	NC_000962	complement(2428235..2429425)	121.738	-1.19065	-2.28255	6.0364e-06	0.000151023	0.0241637	888462
Rv2166c	NC_000962	complement(2429427..2429858)	281.594	-1.21172	-2.31613	8.30905e-06	0.000196811	0.0332611	888261
Rv2204c	NC_000962	complement(2468931..2469287)	746.229	1.02776	2.03885	0.000110516	0.00159442	0.442395	888428
gcvT	NC_000962	complement(2476042..2477181)	100.114	-1.04837	-2.06819	9.36284e-05	0.00140373	0.374795	887233
rnpB	NC_000962	complement(2500445..2500751)	24480.4	1.6758	3.19496	6.23773e-06	0.000155091	0.0249696	2700434
fabD	NC_000962	2516787..2517695	345.508	-1.37896	-2.60081	2.86625e-06	8.43648e-05	0.0114736	888769
Rv2250c	NC_000962	complement(2524785..2525354)	6.23104	-2.75464	-6.74883	0.000462721	0.00501971	1	888018
cut2	NC_000962	2573015..2573707	50.0178	1.13498	2.19615	3.38175e-05	0.000604336	0.135371	885371
Rv2308	NC_000962	2580419..2581135	12.3346	-1.367	-2.57934	0.0025526	0.019688	1	885290
Rv2323c	NC_000962	complement(2595361..2596269)	32.3795	-1.7012	-3.25172	2.35864e-07	9.34817e-06	0.000944165	885480
Rv2324	NC_000962	2596334..2596780	34.0839	-1.52778	-2.88343	6.52995e-06	0.000161354	0.0261394	885060
PE23	NC_000962	2600731..2601879	102.371	-1.09385	-2.13443	4.34266e-05	0.00073973	0.173837	888111
Rv2331A	NC_000962	2604740..2605078	68.4513	1.0509	2.07182	0.000292562	0.00343439	1	3205048
Rv2337c	NC_000962	complement(2611869..2612987)	14.9067	1.21425	2.32021	0.000635833	0.00654303	1	885123
moeW	NC_000962	complement(2613107..2614063)	11.4795	1.01043	2.01452	0.00709299	0.0413454	1	886018
asnT	NC_000962	complement(2619407..2619479)	20.1059	3.53227	11.5696	1.46078e-06	4.71573e-05	0.0058475	2700449
esxO	NC_000962	complement(2625888..2626172)	300.841	1.65216	3.14304	0	3.58401e-09	1.32608e-07	888956
esxP	NC_000962	complement(2626223..2626519)	250.305	1.2965	2.45632	1.63119e-06	5.18227e-05	0.00652967	886002
Rv2348c	NC_000962	complement(2626654..2626980)	154.536	1.8802	3.68126	9.43506e-08	4.19651e-06	0.000377685	886006
PPE38	NC_000962	complement(2632923..2634098)	39.5586	1.79473	3.4695	4.36262e-10	3.56399e-08	1.74636e-06	888959
Rv2370c	NC_000962	complement(2650245..2651558)	24.7012	1.02114	2.02952	0.00638372	0.0382469	1	886017
mbtF	NC_000962	complement(2657700..2662085)	138.163	-1.20823	-2.31054	0.00581095	0.0359525	1	885874
Rv2406c	NC_000962	complement(2704009..2704437)	30.6766	1.40473	2.64769	0.000785797	0.007786	1	885156
rpsT	NC_000962	2710075..2710335	244.873	-1.44892	-2.73004	8.95068e-06	0.000208311	0.0358296	885676
mobA	NC_000962	complement(2753018..2753623)	124.738	1.37635	2.5961	0.000290558	0.00342089	1	885904
Rv2466c	NC_000962	complement(2768261..2768884)	95.5685	-2.45939	-5.49983	0	0	8.56402e-10	888214
lipQ	NC_000962	complement(2792723..2793988)	18.9289	2.67597	6.39067	6.48083e-07	2.25589e-05	0.00259428	887876
Rv2507	NC_000962	2822438..2823259	181.189	1.36838	2.5818	1.69859e-07	7.08571e-06	0.000679945	888244
hisT	NC_000962	2827854..2827926	51.484	4.94341	30.7692	0	2.30184e-09	7.55158e-08	2700451
Rv2512c	NC_000962	complement(2828556..2829803)	2.98423	-2.79824	-6.95591	0.00635095	0.0381237	1	888515
Rv2517c	NC_000962	complement(2833510..2833761)	63.4943	-1.35923	-2.56549	0.000547758	0.00573999	1	887673
ldtB	NC_000962	complement(2834109..2835335)	188.31	-1.18065	-2.26679	1.62437e-05	0.000331754	0.0650237	888160
lysU	NC_000962	2835494..2835566	53.9284	3.37813	10.3972	9.04959e-08	4.07028e-06	0.000362255	2700436
Rv2536	NC_000962	2860452..2861144	137.949	1.0598	2.08464	4.29412e-05	0.000734588	0.171894	888386
lppB	NC_000962	2867124..2867786	5.4592	1.17401	2.25638	0.00850996	0.046922	1	888054
vapB18	NC_000962	2867783..2868061	5.9515	2.07114	4.20219	0.000404843	0.00445216	1	888038
vapB19	NC_000962	2868606..2868863	38.6991	-1.33516	-2.52304	0.0013848	0.0122641	1	888452
Rv2551c	NC_000962	complement(2870775..2871194)	138.748	1.78317	3.44181	2.94898e-09	2.00493e-07	1.18048e-05	887855
Rv2560	NC_000962	2880075..2881052	10.9066	1.14164	2.20632	0.0016806	0.0141929	1	887363
yajC	NC_000962	complement(2915846..2916193)	272.729	1.09013	2.12893	2.95637e-05	0.000552347	0.118343	887346
fadD9	NC_000962	2917871..2921377	1142	1.17684	2.26081	0.000312069	0.00360004	1	888574
Rv2600	NC_000962	2927990..2928391	46.8606	1.37815	2.59934	1.46832e-05	0.000301421	0.058777	887869
TB31.7	NC_000962	2949593..2950486	4190.82	-1.09392	-2.13453	0.00118079	0.0109162	1	887442
hrp1	NC_000962	complement(2952562..2952993)	963.795	-1.71742	-3.28849	2.25752e-08	1.1296e-06	9.03684e-05	888576
Rv2627c	NC_000962	complement(2953507..2954748)	1215.08	-1.99977	-3.99936	0	1.69115e-09	4.90433e-08	888568
Rv2628	NC_000962	2955058..2955420	636.349	-2.70132	-6.50398	0	0	0	888566
Rv2629	NC_000962	2955767..2956891	1706.84	-1.39797	-2.6353	9.67358e-06	0.000216331	0.0387233	888588
Rv2630	NC_000962	2956893..2957432	686.715	-1.10882	-2.15669	7.46056e-05	0.00113987	0.298646	887426
Rv2631	NC_000962	2957572..2958870	406.236	-1.40588	-2.64979	1.99266e-05	0.000392938	0.0797663	887431
Rv2632c	NC_000962	complement(2958909..2959190)	58.5922	1.55072	2.92963	4.0962e-05	0.000703737	0.163971	887231
Rv2633c	NC_000962	complement(2959335..2959820)	31.781	1.28715	2.44046	1.37686e-05	0.000285574	0.0551158	888597
Rv2638	NC_000962	2964405..2964851	22.5492	1.10479	2.15067	0.000637644	0.00654484	1	888156
valT	NC_000962	complement(2969497..2969568)	11.2	3.15143	8.88539	0.000381852	0.00426481	1	2700447
glyT	NC_000962	2969753..2969825	55.6099	5.26174	38.3656	0	0	5.92415e-10	2700439
valU	NC_000962	2969942..2970013	18.3191	5.01427	32.3181	1.93742e-07	7.83382e-06	0.000775548	2700437
Rv2651c	NC_000962	complement(2975242..2975775)	139.271	1.10466	2.15048	7.86823e-05	0.00119637	0.314965	887837
Rv2664	NC_000962	2982097..2982351	30.8832	1.26945	2.41069	0.000183626	0.00234093	0.735053	888501
Rv2694c	NC_000962	complement(3011399..3011767)	566.686	-1.91121	-3.76125	2.10507e-10	1.92287e-08	8.42661e-07	888911
Rv2699c	NC_000962	complement(3014663..3014965)	67.419	-2.44564	-5.44768	9.75735e-10	7.65857e-08	3.90587e-06	887218
sigB	NC_000962	3022461..3023432	2219.72	-1.79367	-3.46696	2.13764e-09	1.50122e-07	8.55698e-06	888580
ideR	NC_000962	3023565..3024257	711.63	-1.07976	-2.11368	0.000870524	0.0084252	1	888590
Rv2734	NC_000962	3046821..3047675	16.0442	-1.30596	-2.47247	0.00024181	0.00294214	0.967964	888303
Rv2742c	NC_000962	complement(3055515..3056348)	87.3546	-1.14885	-2.21737	0.00161951	0.013879	1	888332
35kd_ag	NC_000962	complement(3057251..3058063)	552.672	-1.96696	-3.90944	0	2.37956e-10	4.99708e-09	888304
clgR	NC_000962	complement(3058193..3058531)	1391	-1.6779	-3.19963	8.33424e-08	3.79113e-06	0.00033362	888315
sirR	NC_000962	3096959..3097645	55.5784	-1.03429	-2.04811	0.00130607	0.0116962	1	888253
Rv2795c	NC_000962	complement(3103937..3104911)	205.215	-1.20551	-2.30618	5.27007e-05	0.000864594	0.210961	888492
Rv2805	NC_000962	3112867..3113271	17.2983	1.08739	2.1249	0.00389955	0.0268211	1	888916
Rv2817c	NC_000962	complement(3123967..3124983)	4.51432	1.13254	2.19244	0.00392368	0.0269361	1	888506
rbfA	NC_000962	complement(3144620..3145171)	788.275	-1.16723	-2.2458	3.8474e-05	0.000679123	0.154012	888923
relF	NC_000962	3177537..3177818	21.0105	-1.40171	-2.64214	0.0036397	0.0254271	1	887458
mpt83	NC_000962	3183905..3184567	29.1938	-1.41025	-2.65784	0.00127538	0.0114727	1	887155
mpt70	NC_000962	3187030..3187611	32.3325	-1.4832	-2.79569	0.000792746	0.00781617	1	887724
Rv2876	NC_000962	3187663..3187977	101.059	-2.0145	-4.0404	3.53175e-09	2.35627e-07	1.41376e-05	887823
Rv2885c	NC_000962	complement(3194166..3195548)	80.8118	-1.40775	-2.65323	6.46327e-07	2.25589e-05	0.00258725	887173
Rv2898c	NC_000962	complement(3207942..3208328)	60.0274	-1.10598	-2.15245	0.000282745	0.00333873	1	888507
Rv2912c	NC_000962	complement(3219274..3219861)	211.631	-2.92709	-7.60573	1.05107e-07	4.62356e-06	0.000420744	888017
Rv2913c	NC_000962	complement(3219863..3221698)	223.197	-2.58784	-6.01198	3.07388e-06	8.91649e-05	0.0123048	887809
ppsC	NC_000962	3255685..3262251	558.064	-2.32392	-5.0069	2.69424e-10	2.24688e-08	1.0785e-06	887686
ppsD	NC_000962	3262248..3267731	352.183	-1.96133	-3.89422	1.66835e-05	0.000337293	0.0667839	887172
lppX	NC_000962	complement(3290624..3291325)	150.47	-1.07148	-2.10159	0.000749505	0.00748197	1	887956
Rv2959c	NC_000962	complement(3312101..3312838)	33.2113	1.08519	2.12165	0.00429832	0.0286293	1	887862
Rv2968c	NC_000962	complement(3323071..3323703)	104.863	1.11606	2.16755	3.15175e-05	0.000576094	0.126165	888476
Rv2978c	NC_000962	complement(3333785..3335164)	152.951	-1.38196	-2.60622	1.69789e-06	5.30989e-05	0.00679666	887390
gluU	NC_000962	complement(3348547..3348619)	5.21977	5.48138	44.6745	0.000544269	0.00571839	1	2700433
PPE47	NC_000962	complement(3379376..3380452)	6.0744	1.10889	2.1568	0.00703458	0.0411687	1	888924
Rv3054c	NC_000962	complement(3415435..3415989)	43.2954	-3.29363	-9.80577	0	2.34477e-10	4.68954e-09	887963
alaU	NC_000962	complement(3431840..3431912)	69.0906	5.94227	61.4895	0	0	0	2700438
Rv3073c	NC_000962	complement(3436329..3436685)	26.3878	-1.27359	-2.41763	0.00456707	0.0297997	1	888647
Rv3083	NC_000962	3448504..3449991	204.933	1.85629	3.62075	1.78821e-08	9.5443e-07	7.15822e-05	888655
lipR	NC_000962	3449997..3450923	220.004	2.31185	4.96521	0	1.57227e-10	2.83008e-09	888652
Rv3085	NC_000962	3450920..3451750	93.0447	1.49144	2.81169	1.76959e-07	7.30275e-06	0.000708367	888656
adhD	NC_000962	3451781..3452887	256.694	1.57848	2.98655	2.25785e-06	6.79561e-05	0.00903816	888654
Rv3087	NC_000962	3452925..3454343	193.017	2.09834	4.28215	0	3.58401e-09	1.32191e-07	888653
tgs4	NC_000962	3454340..3455764	74.6572	1.1268	2.18374	4.05628e-05	0.000703737	0.162373	888669
ssr	NC_000962	complement(3467967..3468334)	98572.3	1.12372	2.17908	0.00108421	0.0101943	1	14515871
prfB	NC_000962	complement(3472768..3473904)	125.008	-1.05566	-2.07867	8.82476e-05	0.00132803	0.353255	888820
moaA1	NC_000962	3477649..3478728	1.44147	2.0103	4.02867	0.000249464	0.00301693	0.998603	888836
moaD1	NC_000962	3479700..3479951	1.1806	4.27964	19.4223	0.00272207	0.0205593	1	888897
Rv3115	NC_000962	3481451..3482698	3.61442	11.4131	2727.07	0.000162888	0.00215195	0.652041	888790
Rv3126c	NC_000962	complement(3491808..3492122)	42.1249	-3.53656	-11.6041	0	0	6.63078e-10	888806
Rv3127	NC_000962	3492147..3493181	2342.84	-1.16191	-2.23754	0.000134407	0.00183628	0.538031	888850
Rv3129	NC_000962	3494538..3494992	8.96662	1.17491	2.25779	0.00394401	0.0269878	1	888901
fadE24	NC_000962	3505363..3506769	247.789	1.02357	2.03294	0.00295279	0.0218082	1	887971
nuoA	NC_000962	3511682..3512068	98.8891	2.31655	4.9814	2.24474e-10	1.99682e-08	8.98569e-07	887397
nuoB	NC_000962	3512077..3512631	66.0449	2.08687	4.24827	1.61769e-08	9.14912e-07	6.4756e-05	888791
nuoC	NC_000962	3512628..3513338	66.058	1.95843	3.88638	1.09385e-07	4.75943e-06	0.000437868	888816
nuoD	NC_000962	3513338..3514660	73.5434	1.55256	2.93337	9.66456e-06	0.000216331	0.0386872	888851
nuoE	NC_000962	3514657..3515415	112.454	1.89803	3.72705	4.41627e-08	2.10456e-06	0.000176783	887903
nuoF	NC_000962	3515412..3516749	75.1836	1.70205	3.25362	2.21272e-06	6.71024e-05	0.00885752	888854
nuoG	NC_000962	3516746..3519166	143.677	1.10216	2.14676	0.00300578	0.0220369	1	887540
nuoH	NC_000962	3519282..3520514	108.15	1.66438	3.16977	2.60149e-07	1.02096e-05	0.00104138	887531
nuoI	NC_000962	3520507..3521142	139.392	1.5661	2.96104	2.91172e-07	1.09958e-05	0.00116556	887530
nuoJ	NC_000962	3521139..3521927	160.598	1.87858	3.67712	1.47775e-09	1.06856e-07	5.91545e-06	888762
nuoK	NC_000962	3521924..3522223	50.9019	1.69668	3.24154	1.70905e-08	9.37168e-07	6.84133e-05	888764
nuoL	NC_000962	3522234..3524135	140.516	1.49755	2.82363	3.32715e-06	9.51328e-05	0.0133186	888063
nuoM	NC_000962	3524132..3525793	117.468	1.309	2.47769	5.36379e-06	0.000138524	0.0214713	888765
nuoN	NC_000962	3525790..3527385	87.7017	1.40876	2.6551	6.85229e-07	2.36463e-05	0.00274297	888780
Rv3160c	NC_000962	complement(3529338..3529979)	258.251	-1.34964	-2.54849	0.000253577	0.00305744	1	888797
Rv3161c	NC_000962	complement(3529990..3531138)	289.723	-1.03691	-2.05183	0.00410959	0.0276948	1	888800
Rv3167c	NC_000962	complement(3535431..3536057)	17.4648	-1.88269	-3.68762	1.95382e-05	0.000387186	0.0782116	888763
metU	NC_000962	complement(3559370..3559443)	14.4375	2.9957	7.97617	0.000129535	0.00179422	0.518529	2700465
Rv3198A	NC_000962	3571335..3571589	26.8992	-1.17641	-2.26014	0.00475163	0.0307779	1	3205084
Rv3201c	NC_000962	complement(3573731..3577036)	47.0262	-1.41086	-2.65896	2.75553e-07	1.06958e-05	0.00110304	887663
Rv3202c	NC_000962	complement(3577033..3580200)	81.0443	-1.25791	-2.39149	1.03897e-06	3.49496e-05	0.004159	887574
TB7.3	NC_000962	complement(3597551..3597766)	143.256	1.04655	2.06558	0.0019114	0.0155832	1	888096
sigH	NC_000962	complement(3598901..3599551)	253.08	-1.00211	-2.00292	0.000177561	0.00229282	0.710775	888094
desA3	NC_000962	complement(3605751..3607034)	368.812	1.73184	3.32151	5.40741e-09	3.43585e-07	2.16459e-05	888821
Rv3242c	NC_000962	complement(3621570..3622211)	45.3403	-1.08634	-2.12335	0.00256945	0.0197798	1	888757
Rv3249c	NC_000962	complement(3629752..3630387)	820.302	1.41821	2.67254	4.09509e-05	0.000703737	0.163926	888741
rubB	NC_000962	complement(3630384..3630566)	417.003	1.83764	3.57425	0	3.01685e-10	6.93877e-09	888744
alkB	NC_000962	complement(3630738..3631988)	947.028	1.45734	2.74602	9.39298e-07	3.18645e-05	0.00376001	888690
ctpC	NC_000962	3650526..3652682	2366.3	-1.72279	-3.30074	2.96664e-05	0.000552347	0.118755	888705
accE5	NC_000962	3663689..3664222	224.917	1.04106	2.05774	0.00119889	0.0110384	1	888732
Rv3289c	NC_000962	complement(3670034..3670411)	155.415	2.38022	5.20615	3.92865e-06	0.000106259	0.0157264	888736
lat	NC_000962	complement(3670445..3671794)	230.647	1.36306	2.5723	0.006392	0.0382469	1	887904
Rv3295	NC_000962	3676066..3676731	93.6733	1.21116	2.31524	0.000382479	0.00426481	1	887180
Rv3312A	NC_000962	complement(3700705..3701016)	292.979	1.07455	2.10607	0.000110729	0.00159442	0.443248	3205113
vapB44	NC_000962	complement(3708074..3708316)	26.6505	-1.14643	-2.21365	0.0088618	0.0484339	1	887577
Rv3334	NC_000962	3721257..3721697	51.5981	-1.47162	-2.77333	1.32878e-05	0.00027938	0.0531911	887593
PE_PGRS49	NC_000962	complement(3736984..3738000)	12.5529	-1.12468	-2.18053	0.00210426	0.0168131	1	888115
Rv3377c	NC_000962	complement(3790848..3792353)	12.658	1.02434	2.03403	0.00111763	0.0104775	1	888073
Rv3378c	NC_000962	complement(3792358..3793248)	3.54214	1.57428	2.97787	0.00165261	0.0140557	1	888075
Rv3382c	NC_000962	complement(3796448..3797437)	72.3792	1.29032	2.44583	6.15105e-07	2.179e-05	0.00246226	887953
Rv3406	NC_000962	3825330..3826217	53.9422	-3.57469	-11.9149	0	0	0	887955
PPE57	NC_000962	3842239..3842769	100.243	-1.68175	-3.20817	0.000662981	0.00675296	1	887635
PPE58	NC_000962	3843036..3843734	140.448	-1.71704	-3.28762	0.000871355	0.0084252	1	887622
Rv3428c	NC_000962	complement(3844738..3845970)	3.54478	-2.09769	-4.28024	0.00419444	0.0282191	1	887621
glmS	NC_000962	complement(3855015..3856889)	107.081	-1.05355	-2.07564	0.000203518	0.00253394	0.814684	887568
Rv3446c	NC_000962	complement(3863317..3864531)	3.24531	1.59743	3.02604	5.62084e-05	0.00090001	0.225002	887586
rpoA	NC_000962	complement(3877464..3878507)	527.105	1.05682	2.08034	0.00016896	0.00221029	0.676348	887629
Rv3463	NC_000962	3880907..3881764	35.6983	-1.64826	-3.13456	2.54351e-06	7.59827e-05	0.0101817	888286
PE31	NC_000962	3894093..3894389	874.792	1.14006	2.2039	1.29262e-05	0.000276704	0.0517437	888474
Rv3479	NC_000962	3895820..3898885	100.927	1.88484	3.69311	2.50266e-10	2.17786e-08	1.00181e-06	888478
Rv3492c	NC_000962	complement(3910465..3910947)	24.5187	1.44056	2.71425	1.28884e-05	0.000276704	0.0515922	888381
Rv3493c	NC_000962	complement(3910947..3911675)	47.5887	1.58537	3.00084	1.75304e-08	9.48301e-07	7.01743e-05	888379
mce4F	NC_000962	complement(3911675..3913369)	67.9863	2.01283	4.03574	0	7.92602e-10	2.14003e-08	888376
lprN	NC_000962	complement(3913380..3914534)	36.9725	1.50148	2.83133	2.85857e-06	8.43648e-05	0.0114429	888364
mce4D	NC_000962	complement(3914531..3915886)	43.0028	1.18982	2.28124	0.000168052	0.00220562	0.672713	888361
fadD19	NC_000962	complement(3950824..3952470)	26.436	-1.27969	-2.42786	0.0023899	0.0186851	1	888275
Rv3517	NC_000962	3953431..3954270	18.0072	-1.66545	-3.17213	7.30433e-06	0.000175085	0.0292392	888284
Rv3524	NC_000962	3960755..3961786	142.163	-1.03317	-2.04651	0.0012533	0.0113299	1	888250
Rv3572	NC_000962	4013511..4014041	60.8843	1.00941	2.01309	0.00159609	0.0137106	1	887227
Rv3586	NC_000962	4027891..4028967	68.496	-1.077	-2.10965	0.00270549	0.0204727	1	887485
Rv3612c	NC_000962	complement(4053518..4053847)	297.475	1.27306	2.41673	1.1417e-05	0.00024974	0.0457024	885381
Rv3613c	NC_000962	complement(4053881..4054042)	100.924	1.94889	3.86077	8.49482e-10	6.80096e-08	3.40048e-06	885124
espD	NC_000962	complement(4054142..4054696)	513.762	1.14379	2.20961	6.31977e-05	0.000995985	0.25298	885777
espA	NC_000962	complement(4055197..4056375)	653.403	1.17944	2.26489	6.17625e-05	0.000977215	0.247235	885377
esxW	NC_000962	complement(4060295..4060591)	58.8392	2.16176	4.47459	0	2.10828e-09	6.53567e-08	885787
ppa	NC_000962	4067423..4067911	33.5	-1.0485	-2.06837	0.00299481	0.0219968	1	885775
Rv3629c	NC_000962	complement(4067957..4069054)	21.2767	1.07633	2.10867	0.000130493	0.00179507	0.522365	885351
Rv3636	NC_000962	4075752..4076984	12.9337	1.44276	2.71841	1.91534e-05	0.000381449	0.0766712	885274
Rv3640c	NC_000962	complement(4078520..4079749)	10.5078	-1.19339	-2.28689	0.00151624	0.0131375	1	885324
B11	NC_000962	complement(4099386..4099478)	76.1689	2.08687	4.24825	2.12497e-06	6.49332e-05	0.00850625	14515875
MTS2823	NC_000962	4100669..4100968	87742.3	1.79691	3.47474	2.85722e-07	1.08928e-05	0.00114375	14515876
Rv3662c	NC_000962	complement(4101265..4102035)	42.1899	2.44471	5.44415	0	0	0	885178
whiB4	NC_000962	complement(4121198..4121554)	133.89	-1.34701	-2.54385	7.34518e-05	0.00112654	0.294028	885320
Rv3693	NC_000962	4134726..4136048	48.4672	1.28796	2.44183	2.08902e-06	6.43258e-05	0.00836235	885059
Rv3705A	NC_000962	complement(4149091..4149480)	86.908	1.85669	3.62177	3.7177e-09	2.43967e-07	1.4882e-05	3205111
C8	NC_000962	complement(4168154..4168281)	45.6347	2.81407	7.03267	0	8.81626e-09	3.43834e-07	14515877
PPE66	NC_000962	complement(4189285..4190232)	112.251	-1.92994	-3.81038	1.68567e-05	0.000339082	0.0674772	886262
PPE67	NC_000962	complement(4190284..4190517)	147.944	-1.20182	-2.30029	0.00660694	0.0391816	1	886257
Rv3740c	NC_000962	complement(4190833..4192179)	890.016	-1.17989	-2.26559	0.000122605	0.00172449	0.490788	885781
PE34	NC_000962	complement(4196171..4196506)	38.3929	1.36276	2.57178	3.77037e-06	0.000103375	0.0150928	885764
lpqH	NC_000962	4209047..4209526	95.5401	1.22261	2.33368	0.000386151	0.00429379	1	886097
tcrX	NC_000962	complement(4211080..4211784)	49.4032	-1.19056	-2.28241	0.00143101	0.0125353	1	886100
Rv3768	NC_000962	4214070..4214429	7.34008	-2.01333	-4.03714	0.0057879	0.0358652	1	886102
Rv3769	NC_000962	4214615..4214887	214.837	-1.40241	-2.64343	1.86483e-07	7.61725e-06	0.000746491	885239
serT	NC_000962	complement(4216968..4217056)	12.0907	2.67415	6.38263	0.000940375	0.00900555	1	2700421
aftA	NC_000962	4237932..4239863	25.5992	1.27325	2.41705	6.81445e-05	0.00106141	0.272783	886127
embC	NC_000962	4239863..4243147	38.3129	1.24463	2.36957	3.29295e-05	0.000596456	0.131817	886112
fadE35	NC_000962	4251085..4252866	171.842	-2.15351	-4.44908	0	0	0	886122
aftB	NC_000962	complement(4266953..4268836)	212.895	1.00847	2.01178	0.00143316	0.0125353	1	886138
pirG	NC_000962	4273739..4274593	158.804	1.11814	2.17067	0.00530696	0.0332974	1	886139
Rv3822	NC_000962	4286721..4287935	298.264	1.126	2.18253	0.000767755	0.00762611	1	886155
mmpL8	NC_000962	complement(4288260..4291529)	132.833	1.09651	2.13837	9.63513e-05	0.00143534	0.385694	886145
Rv3830c	NC_000962	complement(4305056..4305685)	12.357	-1.49645	-2.82148	0.000939202	0.00900555	1	886158
Rv3833	NC_000962	4306867..4307658	31.5724	-1.40844	-2.6545	3.9763e-05	0.00069812	0.159171	886162
serS	NC_000962	complement(4307655..4308914)	12.2634	-1.17872	-2.26376	0.000965734	0.00922633	1	886163
Rv3837c	NC_000962	complement(4311009..4311707)	344.97	-1.78962	-3.45724	1.46249e-09	1.06856e-07	5.85436e-06	886169
Rv3844	NC_000962	4318775..4319266	21.976	-1.86417	-3.64059	0.00598864	0.0366278	1	886180
Rv3857c	NC_000962	complement(4329417..4329614)	146.122	-1.30676	-2.47386	0.000175278	0.00227067	0.701637	886192
whiB6	NC_000962	complement(4338171..4338521)	60.4783	-2.8987	-7.45752	2.38937e-08	1.17089e-06	9.56466e-05	886190
espE	NC_000962	4340270..4341478	209.107	1.21654	2.32388	1.32396e-05	0.00027938	0.052998	886185
espI	NC_000962	4353010..4355010	285.284	1.5471	2.92229	3.13639e-05	0.000575916	0.12555	886206
mycP2	NC_000962	complement(4368518..4370170)	55.9233	1.63259	3.10068	2.95506e-09	2.00493e-07	1.18291e-05	886215
eccD2	NC_000962	complement(4370155..4371684)	77.1715	1.17602	2.25953	7.47962e-06	0.00017822	0.0299409	886211
trxB2	NC_000962	4401728..4402735	96.8418	-1.08364	-2.11938	0.000263495	0.003158	1	886232
trxC	NC_000962	4402732..4403082	66.918	-1.41727	-2.67079	0.000191268	0.00241528	0.765644	886241

## Sheet: Table S1.4
Table_S1.4 Differentially expressed_genes in MS387 stationary phase
Name	Chromosome	Region	Max group mean	Log₂ fold change	Fold change	P-value	FDR p-value	Bonferroni	GeneID
whiB5	NC_000962	complement(27023..27442)	6.89738	1.91783	3.77854	1.73131e-07	1.82289e-06	0.000692698	887071
Rv0030	NC_000962	33224..33553	14.3033	-1.00166	-2.0023	0.000265712	0.00144838	1	887051
Rv0034	NC_000962	36867..37262	3.28972	-1.15445	-2.226	0.00909521	0.0294655	1	887046
Rv0045c	NC_000962	complement(49043..49939)	114.199	1.15568	2.2279	0	0	0	887029
ino1	NC_000962	complement(50021..51124)	557.431	1.46065	2.75233	0	0	0	887028
Rv0047c	NC_000962	complement(51185..51727)	1226.01	1.23362	2.35156	1.11022e-16	3.02177e-15	4.442e-13	887031
vapC1	NC_000962	71821..72222	155.124	1.78188	3.43873	0	0	0	886993
Rv0068	NC_000962	75301..76212	36.5797	1.18832	2.27887	2.09166e-13	4.06249e-12	8.36873e-10	886989
PPE1	NC_000962	105324..106715	6.70588	-1.16167	-2.23716	1.09987e-08	1.34988e-07	4.4006e-05	886938
fcoT	NC_000962	107600..108151	14.9446	-1.04612	-2.06497	5.01936e-05	0.000318264	0.200825	886935
fadD10	NC_000962	108156..109778	25.2634	-1.09201	-2.13171	1.43219e-13	2.87949e-12	5.73018e-10	886933
Rv0100	NC_000962	109783..110019	7.18818	-1.55331	-2.93489	0.000689285	0.00335502	1	886931
nrp	NC_000962	110001..117539	26.9403	-1.24767	-2.37458	0	0	0	886951
Rv0104	NC_000962	122317..123831	4.3788	-1.51584	-2.85965	6.76565e-10	9.49803e-09	2.70694e-06	886923
Rv0111	NC_000962	133950..136007	36.4645	2.13976	4.4069	0	0	0	886909
Rv0115a	NC_000962	139956..140144	13.8128	-1.46817	-2.7667	2.84186e-05	0.000191097	0.113703	19394668
oxcA	NC_000962	complement(142128..143876)	42.6124	-1.37723	-2.59769	0	0	0	886898
Rv0146	NC_000962	172211..173143	626.977	1.15904	2.23308	0	0	0	886849
Rv0147	NC_000962	173238..174758	350.743	1.28439	2.43579	0	0	0	886847
Rv0148	NC_000962	174833..175693	274.519	1.08691	2.12419	3.78586e-14	8.05704e-13	1.51472e-10	886845
mce1R	NC_000962	complement(194144..194815)	107.313	-1.37059	-2.58576	0	0	0	886818
fadD5	NC_000962	194993..196657	134.652	-1.04368	-2.06149	4.38316e-13	8.43126e-12	1.7537e-09	886822
Rv0195	NC_000962	230899..231534	70.042	-2.28292	-4.86663	0	0	0	886762
Rv0196	NC_000962	231647..232231	22.4594	2.4212	5.35616	0	0	0	886760
Rv0197	NC_000962	232231..234519	33.2231	2.23794	4.71724	0	0	0	886758
Rv0203	NC_000962	241514..241924	46.1967	1.03105	2.04351	1.38698e-10	2.07839e-09	5.5493e-07	886748
htdX	NC_000962	complement(289812..290654)	83.6893	-1.12758	-2.18493	1.4877e-13	2.97614e-12	5.95228e-10	886686
fadA2	NC_000962	292171..293493	253.988	-1.34453	-2.53947	0	0	0	886682
fadE5	NC_000962	complement(293798..295633)	1399.89	1.40146	2.64169	1.11022e-16	3.02177e-15	4.442e-13	886698
PPE3	NC_000962	339364..340974	242.907	1.48872	2.8064	0	0	0	886619
PPE5	NC_000962	complement(366150..372764)	11.2575	1.46523	2.76107	0	0	0	886592
Rv0320	NC_000962	387888..388550	10.5122	1.3314	2.51646	1.9979e-08	2.37199e-07	7.99359e-05	886553
iniB	NC_000962	409362..410801	157.067	-2.83873	-7.15388	0	0	0	886518
iniA	NC_000962	410838..412760	60.0411	-1.43594	-2.70558	0	0	0	886510
Rv0374c	NC_000962	complement(451800..452279)	3.95583	-1.0015	-2.00208	0.0138806	0.0416626	1	886462
Rv0396	NC_000962	475350..475742	1.3313	-2.02314	-4.06468	0.0117897	0.0363131	1	886423
mmpL4	NC_000962	complement(538588..541491)	133.872	1.6764	3.19629	0	0	0	886323
mmpS4	NC_000962	complement(541488..541910)	179.133	1.4102	2.65774	0	0	0	886321
Rv0452	NC_000962	542142..542852	53.8748	1.05232	2.07386	3.51871e-10	5.17587e-09	1.40784e-06	886319
Rv0458	NC_000962	549675..551198	76.0574	-1.02816	-2.03942	5.30243e-13	1.00545e-11	2.1215e-09	886306
Rv0459	NC_000962	551198..551689	57.7836	-1.00559	-2.00776	1.94207e-09	2.59008e-08	7.77023e-06	886372
icl1	NC_000962	557527..558813	1223.17	1.12795	2.18549	6.29718e-13	1.18845e-11	2.5195e-09	886291
fadB2	NC_000962	558895..559755	407.206	1.74169	3.34427	0	0	0	886288
umaA	NC_000962	559888..560748	159.3	1.29568	2.45492	1.22125e-15	2.90845e-14	4.8862e-12	886286
Rv0474	NC_000962	565021..565443	880.862	1.95689	3.88224	0	0	0	886276
hbhA	NC_000962	565797..566396	1169.99	1.8096	3.50545	0	0	0	886272
Rv0485	NC_000962	573984..575300	385.148	1.02932	2.04106	1.11577e-13	2.27766e-12	4.46421e-10	887170
Rv0516c	NC_000962	complement(608059..608535)	52.2299	-1.304	-2.46913	6.99285e-12	1.19566e-10	2.79784e-08	887324
Rv0560c	NC_000962	complement(650779..651504)	55.3788	1.07408	2.10538	9.85012e-12	1.64067e-10	3.94103e-08	887637
Rv0566c	NC_000962	complement(657548..658039)	6.67367	-1.02651	-2.03709	0.00062184	0.00306779	1	887633
mmpL5	NC_000962	complement(775586..778480)	580.939	1.69799	3.24448	0	0	0	888219
mmpS5	NC_000962	complement(778477..778905)	933.289	1.34464	2.53967	2.22045e-16	5.80654e-15	8.884e-13	888233
Rv0678	NC_000962	778990..779487	865.247	1.29282	2.45007	4.44089e-16	1.12456e-14	1.7768e-12	888235
serA2	NC_000962	complement(820496..821476)	8.85503	1.01337	2.01863	4.5157e-05	0.000288155	0.180673	888555
Rv0740	NC_000962	831776..832303	114.103	1.09963	2.14299	0	0	0	888638
Rv0743c	NC_000962	complement(833886..834443)	30.9707	1.00797	2.01108	8.88322e-10	1.23409e-08	3.55418e-06	888641
Rv0750	NC_000962	842033..842278	120.633	-8.84865	-461.009	0	0	0	888688
PPE12	NC_000962	complement(848103..850040)	50.4451	-1.13431	-2.19514	4.94282e-12	8.67379e-11	1.97762e-08	888708
Rv0759c	NC_000962	complement(853825..854157)	89.3618	-1.0844	-2.12049	3.37634e-11	5.38197e-10	1.35088e-07	888776
Rv0797	NC_000962	890388..891482	6.94095	-1.0229	-2.032	4.26076e-05	0.000274072	0.170473	885476
Rv0830	NC_000962	921970..922875	39.7039	1.03341	2.04686	2.89633e-11	4.63528e-10	1.15882e-07	885886
rpfA	NC_000962	complement(964312..965535)	281.598	1.76916	3.40856	0	0	0	885749
Rv0895	NC_000962	997782..999299	1.9092	-1.0416	-2.05851	0.000364715	0.00191821	1	885481
Rv0909	NC_000962	1014681..1014860	35.6107	-1.20743	-2.30926	1.25713e-05	9.07179e-05	0.0502979	885197
echA7	NC_000962	complement(1081775..1082584)	13.3795	-1.73433	-3.32725	4.42286e-09	5.74541e-08	1.76959e-05	885308
fadE12	NC_000962	complement(1082584..1083750)	24.5657	-1.99386	-3.983	0	0	0	885237
accA2	NC_000962	complement(1083747..1085750)	27.7766	-2.22893	-4.68786	0	0	0	885922
mprA	NC_000962	1096822..1097508	235.577	-1.06993	-2.09933	4.4742e-14	9.47157e-13	1.79013e-10	885038
esxJ	NC_000962	complement(1160855..1161151)	25.6336	1.61032	3.0532	4.01033e-09	5.22649e-08	1.60453e-05	888372
lipU	NC_000962	1200767..1201660	27.9408	1.34043	2.53227	0	0	0	887112
Rv1085c	NC_000962	complement(1209756..1210484)	31.0146	-1.82184	-3.53532	0	0	0	887107
Rv1088a	NC_000962	1215225..1215407	5.79715	-1.23425	-2.3526	0.0139073	0.0417114	1	19394670
Rv1179c	NC_000962	complement(1310480..1313299)	21.6997	-1.10335	-2.14853	0	0	0	886083
pks3	NC_000962	1313725..1315191	127.056	-1.72444	-3.30453	0	0	0	886055
pks4	NC_000962	1315234..1319982	30.7851	1.12867	2.18657	0	0	0	886081
papA3	NC_000962	1320035..1321453	21.3634	1.22952	2.34489	9.32587e-15	2.10807e-13	3.73128e-11	886072
mmpL10	NC_000962	1321520..1324528	25.3683	1.26612	2.40514	0	0	0	886068
Rv1184c	NC_000962	complement(1324532..1325611)	379.477	-1.15728	-2.23037	1.56097e-13	3.10719e-12	6.24546e-10	886063
Rv1215c	NC_000962	complement(1357759..1359444)	47.7258	1.15564	2.22783	7.77156e-16	1.91938e-14	3.1094e-12	887684
Rv1216c	NC_000962	complement(1359472..1360146)	169.046	2.83455	7.1332	0	0	0	888125
Rv1217c	NC_000962	complement(1360155..1361801)	250.277	2.8989	7.45858	0	0	0	888401
Rv1218c	NC_000962	complement(1361798..1362733)	208.206	2.11057	4.31861	0	0	0	888518
Rv1219c	NC_000962	complement(1362723..1363361)	298.087	1.72024	3.2949	0	0	0	888582
rfe	NC_000962	1458295..1459509	68.772	-1.23301	-2.35057	0	0	0	886947
mcr3	NC_000962	1471619..1471742	84.5431	-1.02925	-2.04097	0.000413628	0.00214647	1	14515894
rrs	NC_000962	1471846..1473382	1581.1	-1.5214	-2.8707	3.35995e-05	0.000221834	0.134431	2700429
rrf	NC_000962	1476899..1477013	1164.21	-1.13004	-2.18864	4.10934e-08	4.72456e-07	0.000164415	2700459
PPE19	NC_000962	complement(1532443..1533633)	871.343	-1.51019	-2.84848	0	0	0	886819
Rv1371	NC_000962	1543359..1544828	10.2689	3.74688	13.4253	0	0	0	886800
Rv1372	NC_000962	1544825..1546006	10.3289	1.18751	2.2776	4.4877e-11	7.04129e-10	1.79553e-07	886797
Rv1405c	NC_000962	complement(1581145..1581969)	1583.9	-1.97423	-3.92918	0	0	0	886714
PE16	NC_000962	1606386..1607972	47.278	2.40766	5.30613	0	0	0	886652
Rv1435c	NC_000962	complement(1612342..1612950)	238.997	1.20241	2.30124	0	0	0	886653
Rv1461	NC_000962	1646989..1649529	931.601	1.04929	2.06951	1.60773e-09	2.16583e-08	6.43251e-06	886609
Rv1462	NC_000962	1649526..1650719	605.03	1.54937	2.9269	0	0	0	886567
Rv1463	NC_000962	1650716..1651516	517.265	1.61841	3.07037	0	0	0	886571
csd	NC_000962	1651518..1652771	385.411	1.57734	2.98418	0	0	0	886565
Rv1465	NC_000962	1652768..1653256	330.456	1.88366	3.69009	0	0	0	886569
Rv1466	NC_000962	1653231..1653578	292.262	1.67071	3.18372	0	0	0	886561
ripA	NC_000962	1666990..1668408	95.8747	1.22676	2.34041	5.55112e-16	1.38813e-14	2.221e-12	886541
Rv1478	NC_000962	1668419..1669144	67.6661	1.54295	2.9139	0	0	0	886535
Rv1482c	NC_000962	complement(1672457..1673299)	1.20873	-2.01346	-4.0375	0.000778583	0.00368652	1	886526
Rv1491c	NC_000962	complement(1681208..1681966)	149.295	1.24934	2.37732	0	0	0	886513
lipL	NC_000962	1687941..1689230	131.976	1.4624	2.75567	0	0	0	886575
pks5	NC_000962	complement(1722083..1728409)	31.5225	1.2538	2.38468	0	0	0	886442
frdA	NC_000962	1757681..1759432	7.67697	-1.91004	-3.7582	0	0	0	886376
frdB	NC_000962	1759435..1760178	5.0747	-1.27093	-2.41316	4.0874e-05	0.000265052	0.163537	886378
Rv1565c	NC_000962	complement(1771640..1773829)	55.1642	1.07979	2.11372	0	0	0	886351
Rv1566c	NC_000962	complement(1773928..1774620)	76.87	1.34797	2.54554	0	0	0	886347
Rv1588c	NC_000962	complement(1789168..1789836)	39.6151	2.06933	4.19692	0	0	0	886325
Rv1592c	NC_000962	complement(1792400..1793740)	383.093	1.63484	3.10553	0	0	0	886287
TB15.3	NC_000962	1842451..1842891	222.356	1.20663	2.30798	0	0	0	885473
Rv1638A	NC_000962	complement(1846716..1846973)	141.824	-1.20572	-2.30652	1.01252e-13	2.0882e-12	4.05111e-10	3205103
Rv1639c	NC_000962	complement(1846989..1848458)	232.261	-1.28758	-2.44119	0	0	0	885642
Rv1647	NC_000962	1856774..1857724	92.132	1.63171	3.09879	0	0	0	885432
Rv1648	NC_000962	1857731..1858537	51.1572	1.29294	2.45027	1.11022e-16	3.02177e-15	4.442e-13	885065
Rv1669	NC_000962	1895725..1896087	2.32345	-3.73829	-13.3456	3.97294e-06	3.20479e-05	0.0158957	885701
Rv1671	NC_000962	1896475..1896867	17.7216	-1.50002	-2.82846	9.88254e-12	1.64067e-10	3.954e-08	885698
cut1	NC_000962	1989042..1989566	1.47549	-7.73567	-213.142	0.00172583	0.00731469	1	885552
wag22	NC_000962	complement(1989833..1992577)	10.0873	-5.21255	-37.0796	0	0	0	885325
Rv1760	NC_000962	1993153..1994661	35.1026	-11.1163	-2219.97	0	0	0	885556
Rv1761c	NC_000962	complement(1994671..1995054)	5.50454	-9.16941	-575.794	0.000155009	0.000882207	0.620191	885436
Rv1762c	NC_000962	complement(1995054..1995842)	6.9193	-10.55	-1499.19	1.15192e-05	8.36447e-05	0.0460882	885373
Rv1765c	NC_000962	complement(1997418..1998515)	23.5386	-8.65973	-404.426	0	0	0	885256
PE18	NC_000962	2026477..2026776	20.4288	1.03166	2.04438	5.05936e-06	4.04042e-05	0.0202425	885895
Rv1816	NC_000962	2058256..2058960	31.623	1.12807	2.18567	1.76748e-13	3.48358e-12	7.07167e-10	885340
Rv1847	NC_000962	2096877..2097299	108.014	1.26447	2.4024	4.44089e-16	1.12456e-14	1.7768e-12	885734
Rv1882c	NC_000962	complement(2132370..2133203)	94.7056	1.03915	2.05502	4.65183e-13	8.90526e-12	1.8612e-09	885782
Rv1883c	NC_000962	complement(2133231..2133692)	355.931	1.09198	2.13167	9.21485e-15	2.09481e-13	3.68686e-11	885484
rpfC	NC_000962	complement(2133731..2134261)	411.28	1.0715	2.10162	2.13694e-09	2.83109e-08	8.5499e-06	885759
lppF	NC_000962	complement(2172524..2173795)	2.77862	-1.35484	-2.55769	3.77059e-05	0.000245702	0.150861	885917
Rv1972	NC_000962	2216592..2217167	3.96182	-1.50852	-2.84518	9.25484e-05	0.000551021	0.370286	885937
Rv1973	NC_000962	2217164..2217646	3.76676	-1.27343	-2.41735	0.00371045	0.0139264	1	885936
Rv1974	NC_000962	2217659..2218036	1.76118	-1.51332	-2.85466	0.0124502	0.0378234	1	885935
vapC36	NC_000962	complement(2225413..2225832)	58.0947	1.21357	2.31911	6.67436e-11	1.02315e-09	2.67041e-07	885816
Rv2086	NC_000962	2343311..2343916	5.96751	-1.31019	-2.47975	2.06647e-07	2.13091e-06	0.000826795	888128
Rv2104a	NC_000962	complement(2364797..2365054)	25.7966	-2.39713	-5.26752	0	0	0	19394677
PPE37	NC_000962	2381071..2382492	6.40211	1.6425	3.12206	3.78515e-07	3.73935e-06	0.00151444	888710
Rv2137c	NC_000962	complement(2396902..2397315)	606.715	-1.00804	-2.01118	4.84884e-09	6.27838e-08	1.94002e-05	888009
fadD15	NC_000962	2448160..2449962	61.2165	1.25657	2.38927	0	0	0	887456
acpM	NC_000962	2517771..2518118	812.211	1.06041	2.08552	5.12177e-11	7.94271e-10	2.04922e-07	888272
kasA	NC_000962	2518115..2519365	1197.81	1.20182	2.3003	1.09912e-14	2.45675e-13	4.39758e-11	887269
kasB	NC_000962	2519396..2520712	763.832	1.27204	2.41503	0	0	0	887539
glpD1	NC_000962	complement(2523241..2524791)	13.9611	1.79425	3.46836	0	0	0	887276
Rv2250c	NC_000962	complement(2524785..2525354)	14.9689	1.02168	2.03028	4.84593e-05	0.000307755	0.193886	888018
Rv2251	NC_000962	2525565..2526992	86.673	1.83082	3.55739	0	0	0	888706
Rv2252	NC_000962	2526989..2527918	44.1823	1.75777	3.38174	0	0	0	888429
Rv2253	NC_000962	2527984..2528487	10.7521	1.26677	2.40622	3.29433e-06	2.72891e-05	0.0131806	888287
lppN	NC_000962	2544698..2545225	9.37359	-1.38759	-2.61642	9.68487e-09	1.19966e-07	3.87492e-05	887448
Rv2277c	NC_000962	complement(2549124..2550029)	8.72953	2.58546	6.00206	0	0	0	888498
Rv2286c	NC_000962	complement(2558877..2559569)	15.1579	-1.97962	-3.94389	0	0	0	887395
Rv2288	NC_000962	2561328..2561705	27.796	-1.8843	-3.69173	0	0	0	887702
cdh	NC_000962	2561675..2562457	36.1559	-1.73067	-3.31882	0	0	0	887342
Rv2327	NC_000962	2599988..2600479	343.433	1.72125	3.29722	0	0	0	888124
narK1	NC_000962	complement(2601914..2603461)	163.183	-1.71012	-3.27189	0	0	0	888116
Rv2331	NC_000962	2604297..2604683	49.755	-1.66235	-3.16532	0	0	0	888099
Rv2331A	NC_000962	2604740..2605078	31.7644	-1.59527	-3.02151	1.21769e-12	2.24516e-11	4.87199e-09	3205048
mez	NC_000962	2605108..2606754	49.8737	-1.32567	-2.50649	0	0	0	887962
cysE	NC_000962	2609732..2610421	68.8481	1.12024	2.17383	1.73195e-14	3.80743e-13	6.92952e-11	886012
PPE39	NC_000962	complement(2634528..2635592)	6.77257	1.55542	2.93919	4.1776e-10	5.95315e-09	1.67146e-06	886003
mbtD	NC_000962	complement(2667255..2670269)	40.2059	2.53164	5.7823	0	0	0	885850
mbtC	NC_000962	complement(2670269..2671603)	55.217	2.46781	5.53204	0	0	0	885908
mbtB	NC_000962	complement(2671593..2675837)	63.0698	2.25467	4.77227	0	0	0	885838
mbtA	NC_000962	2675936..2677633	10.9194	1.92701	3.80267	0	0	0	885833
mbtI	NC_000962	complement(2678653..2680005)	29.3052	1.10394	2.14941	1.41775e-13	2.86487e-12	5.67244e-10	885823
Rv2386a	NC_000962	2680458..2680667	47.1699	1.18287	2.27028	6.96388e-07	6.41993e-06	0.00278625	19394680
rpfD	NC_000962	complement(2683248..2683712)	82.8126	-1.30143	-2.46474	6.53921e-14	1.35562e-12	2.61634e-10	885246
Rv2390c	NC_000962	complement(2683709..2684266)	85.1123	-1.35202	-2.5527	0	0	0	885866
aprB	NC_000962	2692551..2692715	733.475	-1.11346	-2.16364	1.06248e-13	2.18e-12	4.251e-10	14515879
PE_PGRS41	NC_000962	2692799..2693884	485.026	-1.21104	-2.31504	0	0	0	885517
rpfE	NC_000962	complement(2751662..2752180)	48.5902	1.90357	3.74138	1.22125e-15	2.90845e-14	4.8862e-12	885760
Rv2478c	NC_000962	complement(2784123..2784608)	15.3375	-3.16671	-8.97995	0	0	0	887304
lipQ	NC_000962	complement(2792723..2793988)	18.21	-1.0907	-2.12978	6.16569e-10	8.68624e-09	2.46689e-06	887876
Rv2499c	NC_000962	complement(2813173..2813730)	72.3785	-1.17054	-2.25095	8.88178e-16	2.16683e-14	3.5536e-12	888584
Rv2512c	NC_000962	complement(2828556..2829803)	0.731188	-7.98904	-254.063	0.00259783	0.0103319	1	888515
Rv2600	NC_000962	2927990..2928391	32.471	-1.84439	-3.59102	5.44009e-15	1.26545e-13	2.17658e-11	887869
Rv2619c	NC_000962	complement(2947096..2947449)	88.9924	1.35315	2.5547	0	0	0	888601
Rv2620c	NC_000962	complement(2947462..2947887)	100.823	2.07116	4.20224	0	0	0	888497
Rv2621c	NC_000962	complement(2947884..2948558)	296.735	1.99281	3.98011	0	0	0	888565
Rv2622	NC_000962	2948636..2949457	23.4984	1.98533	3.95953	7.29639e-13	1.37056e-11	2.91928e-09	887825
Rv2628	NC_000962	2955058..2955420	850.15	-1.42041	-2.67662	0	0	0	888566
Rv2654c	NC_000962	complement(2976989..2977234)	2.27627	1.65347	3.14588	0.0112541	0.0349323	1	888154
dxs1	NC_000962	complement(2998052..2999968)	236.808	1.11847	2.17116	0	0	0	887461
Rv2719c	NC_000962	complement(3031040..3031537)	49.0784	1.02645	2.03701	2.41021e-08	2.84461e-07	9.64324e-05	887959
miaA	NC_000962	complement(3039825..3040769)	40.49	1.13502	2.19621	5.00711e-14	1.04887e-12	2.00334e-10	887242
Rv2728c	NC_000962	complement(3040766..3041461)	80.37	1.32933	2.51286	1.66533e-15	3.94261e-14	6.663e-12	888330
Rv2729c	NC_000962	complement(3041570..3042475)	225.335	1.24442	2.36923	0	0	0	888333
Rv2817c	NC_000962	complement(3123967..3124983)	5.40014	-1.93786	-3.83137	5.17475e-12	9.04112e-11	2.07042e-08	888506
Rv2818c	NC_000962	complement(3124996..3126144)	16.9508	-1.2035	-2.30297	5.54989e-12	9.61261e-11	2.22051e-08	888510
Rv2819c	NC_000962	complement(3126240..3127367)	11.8227	-1.33625	-2.52495	5.59552e-14	1.16603e-12	2.23877e-10	888514
Rv2821c	NC_000962	complement(3128253..3128963)	16.8446	-1.16622	-2.24423	1.08837e-09	1.50158e-08	4.35459e-06	887741
Rv2822c	NC_000962	complement(3128973..3129347)	10.7491	-1.04455	-2.06272	5.28885e-05	0.000332193	0.211607	887778
proS	NC_000962	complement(3151202..3152950)	155.566	1.07557	2.10755	1.65978e-13	3.28752e-12	6.64079e-10	888539
efpA	NC_000962	complement(3153039..3154631)	1169.14	1.31559	2.48904	3.33067e-16	8.65325e-15	1.3326e-12	888575
dipZ	NC_000962	3184847..3186934	15.4232	-1.08758	-2.12517	3.76144e-12	6.62974e-11	1.50495e-08	888162
mpt70	NC_000962	3187030..3187611	201.834	-1.16755	-2.2463	0	0	0	887724
ppsA	NC_000962	3245445..3251075	389.385	1.35856	2.56428	6.66134e-16	1.6554e-14	2.6652e-12	888183
Rv2990c	NC_000962	complement(3346859..3347719)	198.163	1.19171	2.28424	0	0	0	887176
PPE48	NC_000962	complement(3380440..3380682)	11.5207	1.174	2.25636	0.00021554	0.00119603	0.862374	888512
Rv3083	NC_000962	3448504..3449991	200.536	-16.323	-81978.9	1.01543e-11	1.67882e-10	4.06274e-08	888655
lipR	NC_000962	3449997..3450923	132.415	-15.043	-33759.4	3.60425e-10	5.26084e-09	1.44206e-06	888652
Rv3085	NC_000962	3450920..3451750	91.7104	-8.27969	-310.768	0	0	0	888656
Rv3087	NC_000962	3452925..3454343	65.0861	-1.54451	-2.91705	0	0	0	888653
tgs4	NC_000962	3454340..3455764	59.593	-1.60488	-3.0417	0	0	0	888669
fadD13	NC_000962	3455761..3457272	47.859	-1.1678	-2.24668	9.99201e-16	2.42291e-14	3.9978e-12	888666
Rv3093c	NC_000962	complement(3461760..3462764)	237.36	1.07442	2.10587	8.20488e-12	1.38514e-10	3.28277e-08	888663
Rv3094c	NC_000962	complement(3462761..3463891)	254.452	1.03069	2.043	1.08169e-12	2.00363e-11	4.32784e-09	888661
moaA1	NC_000962	3477649..3478728	5.53832	2.96055	7.7842	0	0	0	888836
Rv3115	NC_000962	3481451..3482698	0.264943	-6.45247	-87.5766	0.0157528	0.0463092	1	888790
Rv3123	NC_000962	3488569..3489063	43.8255	-1.02378	-2.03324	5.65951e-11	8.70911e-10	2.26437e-07	888823
Rv3160c	NC_000962	complement(3529338..3529979)	447.392	1.05783	2.0818	1.27676e-13	2.59305e-12	5.1083e-10	888797
Rv3196A	NC_000962	complement(3566696..3566896)	7.87926	-1.03615	-2.05075	0.0156931	0.0462112	1	3205082
Rv3202c	NC_000962	complement(3577033..3580200)	24.8081	1.02067	2.02887	7.65721e-13	1.43161e-11	3.06365e-09	887574
rhlE	NC_000962	3587798..3589381	561.71	1.51479	2.85758	0	0	0	888840
Rv3212	NC_000962	3589394..3590617	322.589	1.53103	2.88992	0	0	0	887931
Rv3233c	NC_000962	complement(3609781..3610371)	30.0062	-2.14043	-4.40895	0	0	0	888773
tmk	NC_000962	complement(3627419..3628063)	108.976	1.13116	2.19035	1.11022e-16	3.02177e-15	4.442e-13	888740
Rv3249c	NC_000962	complement(3629752..3630387)	2875.96	1.12045	2.17414	5.93793e-10	8.39493e-09	2.37576e-06	888741
Rv3312b	NC_000962	complement(3700356..3700526)	20.334	-1.08081	-2.11522	2.07309e-05	0.000143503	0.0829445	19394686
vapC44	NC_000962	complement(3707642..3708070)	44.4998	1.15618	2.22867	3.97111e-10	5.75667e-09	1.58884e-06	887245
vapB44	NC_000962	complement(3708074..3708316)	19.4541	1.27644	2.42241	4.62842e-07	4.48386e-06	0.00185183	887577
Rv3322c	NC_000962	complement(3708438..3709052)	72.0108	2.64012	6.23382	0	0	0	887520
moaX	NC_000962	complement(3709049..3709714)	102.05	2.06388	4.1811	0	0	0	887578
moaC3	NC_000962	complement(3709715..3710248)	96.8251	4.36341	20.5834	0	0	0	887981
Rv3324A	NC_000962	complement(3710245..3710379)	2.14811	3.60583	12.1748	0.00268163	0.0105707	1	3205081
PPE54	NC_000962	complement(3729364..3736935)	30.6757	1.07855	2.11191	2.31792e-12	4.17748e-11	9.27401e-09	888033
Rv3402c	NC_000962	complement(3820653..3821891)	33.5685	1.18237	2.26949	2.22045e-16	5.80654e-15	8.884e-13	887910
vapB47	NC_000962	3826252..3826551	776.858	-3.92021	-15.1391	0	0	0	887505
vapC47	NC_000962	3826548..3826958	650.879	-3.70765	-13.0651	0	0	0	887900
Rv3413c	NC_000962	complement(3832146..3833045)	57.7329	1.20824	2.31056	7.32747e-15	1.67527e-13	2.93172e-11	887925
sigD	NC_000962	complement(3833038..3833676)	121.067	1.22864	2.34346	0	0	0	887594
rimI	NC_000962	complement(3838586..3839062)	111.222	-1.49515	-2.81893	0	0	0	887555
Rv3424c	NC_000962	complement(3841714..3842076)	58.8182	1.8963	3.72257	0	0	0	887618
PPE57	NC_000962	3842239..3842769	35.8599	-12.3453	-5203.53	2.64877e-07	2.69001e-06	0.00105977	887635
PPE58	NC_000962	3843036..3843734	30.3907	-12.502	-5800.62	1.88077e-07	1.95963e-06	0.000752497	887622
Rv3427c	NC_000962	complement(3843885..3844640)	19.5132	-11.9777	-4033.28	6.31379e-07	5.94388e-06	0.00252615	887631
Rv3428c	NC_000962	complement(3844738..3845970)	1.71856	-7.27446	-154.821	1.42833e-08	1.73174e-07	5.71475e-05	887621
Rv3466	NC_000962	3883525..3884193	32.3234	-2.13178	-4.38259	0	0	0	887830
Rv3467	NC_000962	3883964..3884917	11.8063	2.27381	4.83599	0.000437774	0.00224555	1	888022
Rv3468c	NC_000962	complement(3884975..3886069)	9.46038	-1.04001	-2.05625	1.31298e-05	9.4313e-05	0.0525323	888007
Rv3471c	NC_000962	complement(3888808..3889341)	2.837	1.35922	2.56546	0.00231007	0.009412	1	888050
bpoA	NC_000962	complement(3889948..3890733)	17.9946	3.32359	10.0115	0	0	0	888101
PE31	NC_000962	3894093..3894389	878.542	-2.44464	-5.44389	0	0	0	888474
Rv3479	NC_000962	3895820..3898885	103.806	-2.23591	-4.71059	0	0	0	888478
Rv3484	NC_000962	3903078..3904616	351.692	1.40319	2.64486	0	0	0	888445
Rv3485c	NC_000962	complement(3904622..3905566)	83.576	-1.39478	-2.62948	0	0	0	888427
PE_PGRS56	NC_000962	3943812..3944963	5.89711	1.03384	2.04747	5.13175e-05	0.000323851	0.205321	888306
PPE61	NC_000962	3969343..3970563	22.2483	-1.21757	-2.32555	2.05724e-13	4.01514e-12	8.23103e-10	888370
echA20	NC_000962	3989153..3989896	63.3267	1.0102	2.01419	5.55112e-15	1.28382e-13	2.221e-11	888232
Rv3551	NC_000962	3989896..3990774	68.0259	1.01011	2.01406	0	0	0	887235
Rv3553	NC_000962	3991621..3992688	46.0848	1.22676	2.34041	0	0	0	887190
fadA6	NC_000962	complement(3995804..3996964)	137.951	1.05755	2.0814	4.44089e-16	1.12456e-14	1.7768e-12	887285
fadD3	NC_000962	4001637..4003160	23.7376	1.10797	2.15542	4.7129e-13	8.97919e-12	1.88563e-09	887244
Rv3604c	NC_000962	complement(4046303..4047496)	60.6913	1.07422	2.10558	2.10942e-14	4.56206e-13	8.4398e-11	885232
Rv3612c	NC_000962	complement(4053518..4053847)	356.989	-1.1432	-2.2087	0	0	0	885381
Rv3613c	NC_000962	complement(4053881..4054042)	86.5311	-1.32381	-2.50327	1.88738e-15	4.442e-14	7.5514e-12	885124
espD	NC_000962	complement(4054142..4054696)	1313.14	-1.31232	-2.48341	0	0	0	885777
espC	NC_000962	complement(4054812..4055123)	1263.14	-1.69881	-3.24633	0	0	0	885770
espA	NC_000962	complement(4055197..4056375)	1775.67	-1.39587	-2.63147	1.11022e-16	3.02177e-15	4.442e-13	885377
esxW	NC_000962	complement(4060295..4060591)	72.4061	-1.78336	-3.44228	2.22045e-16	5.80654e-15	8.884e-13	885787
Rv3645	NC_000962	4082807..4084456	161.261	1.20384	2.30352	0	0	0	885620
Rv3706c	NC_000962	complement(4149591..4149911)	140.35	-1.05003	-2.07057	1.66911e-08	1.99944e-07	6.67812e-05	885222
Rv3719	NC_000962	4162306..4163718	64.8063	-1.34377	-2.53813	0	0	0	885855
Rv3720	NC_000962	4163736..4164998	61.3154	-1.50719	-2.84255	0	0	0	885219
Rv3727	NC_000962	4172955..4174763	15.9151	1.36759	2.5804	2.22045e-16	5.80654e-15	8.884e-13	885766
PPE66	NC_000962	complement(4189285..4190232)	64.3888	2.29719	4.915	0	0	0	886262
PPE67	NC_000962	complement(4190284..4190517)	108.798	2.44063	5.4288	0	0	0	886257
Rv3740c	NC_000962	complement(4190833..4192179)	1232.71	1.38062	2.60381	5.55112e-16	1.38813e-14	2.221e-12	885781
tcrX	NC_000962	complement(4211080..4211784)	33.2738	-1.11964	-2.17292	7.65722e-11	1.16933e-09	3.06365e-07	886100
Rv3787c	NC_000962	complement(4233610..4234536)	55.1984	3.35658	10.2431	0	0	0	886118
fadE35	NC_000962	4251085..4252866	68.8047	1.58615	3.00246	0	0	0	886122
pirG	NC_000962	4273739..4274593	199.333	1.07512	2.1069	6.55231e-12	1.12514e-10	2.62158e-08	886139
mmpL8	NC_000962	complement(4288260..4291529)	169.998	-1.70521	-3.26076	0	0	0	886145
papA1	NC_000962	complement(4291639..4293174)	140.379	-1.02873	-2.04022	2.71894e-12	4.83487e-11	1.08785e-08	886156
pks2	NC_000962	complement(4293225..4299605)	462.162	-1.08154	-2.1163	1.74751e-10	2.60888e-09	6.9918e-07	886148
Rv3839	NC_000962	4312765..4313541	22.4305	1.78249	3.44019	0	0	0	886171
Rv3844	NC_000962	4318775..4319266	22.0012	-1.53073	-2.88931	3.02286e-07	3.05416e-06	0.00120945	886180
Rv3851	NC_000962	4324683..4324967	12.1171	-1.13197	-2.19158	4.31671e-05	0.00027716	0.172712	886186
rraA	NC_000962	4325495..4325968	36.5403	-1.02287	-2.03195	4.16083e-10	5.95315e-09	1.66475e-06	886181
ethA	NC_000962	complement(4326004..4327473)	2229.84	1.3189	2.49476	1.16573e-14	2.59117e-13	4.6641e-11	886175
ethR	NC_000962	4327549..4328199	863.314	1.30343	2.46815	0	0	0	886189
whiB6	NC_000962	complement(4338171..4338521)	141.065	2.37438	5.18514	0	0	0	886190
espE	NC_000962	4340270..4341478	319.477	1.0619	2.08767	4.44089e-15	1.03906e-13	1.7768e-11	886185
PPE68	NC_000962	4351075..4352181	560.793	1.21126	2.3154	1.11022e-16	3.02177e-15	4.442e-13	886201
esxB	NC_000962	4352274..4352576	6833.17	2.03829	4.10759	0	0	0	886194
esxA	NC_000962	4352609..4352896	2886.18	2.00475	4.01319	0	0	0	886209
espI	NC_000962	4353010..4355010	309.674	1.45378	2.73925	0	0	0	886206
eccD1	NC_000962	4355007..4356542	166.389	1.35235	2.55328	0	0	0	886207
espJ	NC_000962	4356693..4357535	240.321	1.43167	2.69759	0	0	0	886198
mycP2	NC_000962	complement(4368518..4370170)	41.2013	1.04131	2.05809	1.40987e-12	2.57575e-11	5.6409e-09	886215

## Sheet: Table S1.5
Table_S1.5 Differentially expressed_genes in HMS 2742 stationary phase
Name	Chromosome	Region	Max group mean	Log₂ fold change	Fold change	P-value	FDR p-value	Bonferroni	GeneID
whiB5	NC_000962	complement(27023..27442)	7.74116	2.34358	5.07561	1.30396e-12	1.86093e-11	5.21061e-09	887071
Rv0030	NC_000962	33224..33553	14.3033	-1.55093	-2.93007	5.03284e-08	4.0711e-07	0.000201112	887051
ino1	NC_000962	complement(50021..51124)	403.937	1.24717	2.37376	0	0	0	887028
Rv0047c	NC_000962	complement(51185..51727)	945.461	1.10859	2.15635	8.43769e-14	1.37061e-12	3.3717e-10	887031
vapB1	NC_000962	71589..71828	29.679	1.16859	2.24792	1.54206e-05	7.85828e-05	0.0616207	14515844
vapC1	NC_000962	71821..72222	145.009	1.94244	3.84355	0	0	0	886993
Rv0068	NC_000962	75301..76212	41.9788	1.64135	3.11958	0	0	0	886989
Rv0090	NC_000962	98480..99250	9.29464	-1.0238	-2.03326	0.000110834	0.000468668	0.442891	886961
PPE1	NC_000962	105324..106715	6.70588	-1.42613	-2.68724	1.83136e-08	1.57379e-07	7.31811e-05	886938
fcoT	NC_000962	107600..108151	14.9446	-1.16966	-2.24959	1.64209e-05	8.27464e-05	0.0656179	886935
fadD10	NC_000962	108156..109778	25.2634	-1.22624	-2.33957	1.11022e-16	2.24063e-15	4.43645e-13	886933
Rv0100	NC_000962	109783..110019	7.18818	-1.19278	-2.28592	0.000512395	0.00186478	1	886931
nrp	NC_000962	110001..117539	26.9403	-1.02928	-2.04101	1.8141e-13	2.86528e-12	7.24916e-10	886951
Rv0104	NC_000962	122317..123831	4.3788	-1.60377	-3.03937	2.921e-13	4.54175e-12	1.16723e-09	886923
Rv0111	NC_000962	133950..136007	34.964	2.33208	5.03531	0	0	0	886909
oxcA	NC_000962	complement(142128..143876)	42.6124	-1.55272	-2.93369	0	0	0	886898
fadD7	NC_000962	144049..145626	21.8404	-1.27603	-2.42172	6.66134e-16	1.29847e-14	2.66187e-12	886896
Rv0146	NC_000962	172211..173143	570.346	1.27999	2.42837	0	0	0	886849
Rv0147	NC_000962	173238..174758	291.848	1.27653	2.42256	0	0	0	886847
Rv0148	NC_000962	174833..175693	222.906	1.04061	2.0571	4.88498e-14	8.06627e-13	1.95204e-10	886845
pntB	NC_000962	185052..186479	30.4988	1.10635	2.15301	4.44089e-16	8.82876e-15	1.77458e-12	886830
mce1R	NC_000962	complement(194144..194815)	107.313	-1.23201	-2.34894	0	0	0	886818
mce1C	NC_000962	200932..202479	229.356	1.01552	2.02163	7.11209e-13	1.05259e-11	2.84199e-09	886808
mce1D	NC_000962	202476..204068	268.113	1.15985	2.23435	2.22045e-16	4.45874e-15	8.8729e-13	886807
lprK	NC_000962	204065..205237	282.068	1.26875	2.40953	7.77156e-16	1.48589e-14	3.10552e-12	886804
mce1F	NC_000962	205231..206778	570.108	1.19033	2.28205	3.77476e-15	6.79456e-14	1.50839e-11	886820
Rv0195	NC_000962	230899..231534	70.042	-1.97104	-3.9205	0	0	0	886762
Rv0196	NC_000962	231647..232231	17.0613	2.26381	4.80258	9.99201e-16	1.89233e-14	3.99281e-12	886760
Rv0197	NC_000962	232231..234519	23.6297	1.99439	3.98447	0	0	0	886758
Rv0207c	NC_000962	complement(247384..248112)	174.598	1.0716	2.10177	8.88178e-15	1.55665e-13	3.54916e-11	886742
pckA	NC_000962	251782..253602	526.418	1.08559	2.12225	4.70179e-13	7.11681e-12	1.87884e-09	886744
fadE5	NC_000962	complement(293798..295633)	1412.39	1.66416	3.16929	0	0	0	886698
Rv0278c	NC_000962	complement(333437..336310)	10.1285	1.03241	2.04543	9.77907e-12	1.29395e-10	3.90771e-08	886623
PPE3	NC_000962	339364..340974	208.93	1.52879	2.88545	0	0	0	886619
PPE5	NC_000962	complement(366150..372764)	16.876	2.29199	4.89733	0	0	0	886592
PPE6	NC_000962	complement(372820..375711)	14.6118	1.0639	2.09058	2.88658e-15	5.31556e-14	1.15348e-11	885978
Rv0320	NC_000962	387888..388550	11.4836	1.70965	3.27081	1.87693e-10	2.05486e-09	7.50022e-07	886553
iniB	NC_000962	409362..410801	157.067	-2.62865	-6.18448	0	0	0	886518
iniA	NC_000962	410838..412760	60.0411	-1.4275	-2.68981	0	0	0	886510
iniC	NC_000962	412757..414238	47.21	-1.02183	-2.0305	0	0	0	886508
PPE7	NC_000962	complement(424269..424694)	9.82938	1.03744	2.05258	0.00034966	0.00132064	1	886498
Rv0386	NC_000962	463411..466668	10.896	1.03406	2.04778	2.52643e-11	3.17473e-10	1.00956e-07	886030
mmpL4	NC_000962	complement(538588..541491)	100.159	1.50597	2.84016	0	0	0	886323
mmpS4	NC_000962	complement(541488..541910)	136.379	1.25865	2.39272	1.29896e-14	2.23735e-13	5.19065e-11	886321
Rv0465c	NC_000962	complement(554882..556306)	143.297	-1.07698	-2.10961	5.30798e-13	8.00403e-12	2.12107e-09	886320
icl1	NC_000962	557527..558813	1138.53	1.27782	2.42472	0	0	0	886291
fadB2	NC_000962	558895..559755	298.757	1.55204	2.93232	0	0	0	886288
umaA	NC_000962	559888..560748	117.165	1.09696	2.13903	1.28231e-13	2.05787e-12	5.1241e-10	886286
Rv0474	NC_000962	565021..565443	1014.17	2.4133	5.3269	0	0	0	886276
hbhA	NC_000962	565797..566396	854.26	1.61857	3.07071	0	0	0	886272
regX3	NC_000962	580809..581492	131.656	1.12955	2.18791	0	0	0	887195
Rv0492A	NC_000962	complement(583375..583704)	17.7395	1.01011	2.01407	1.48675e-07	1.11465e-06	0.000594106	3205069
Rv0516c	NC_000962	complement(608059..608535)	52.2299	-1.07861	-2.112	1.8233e-10	2.00162e-09	7.2859e-07	887324
Rv0539	NC_000962	631743..632375	20.6396	1.14863	2.21703	1.55376e-12	2.19393e-11	6.20881e-09	887476
Rv0540	NC_000962	632372..633034	9.45007	1.0256	2.0358	1.87552e-05	9.41529e-05	0.0749457	887489
menB	NC_000962	complement(639012..639956)	40.351	-1.13308	-2.19327	0	0	0	887529
Rv0560c	NC_000962	complement(650779..651504)	48.4126	1.1345	2.19543	3.33067e-15	6.02233e-14	1.33094e-11	887637
tcrA	NC_000962	complement(699038..699799)	1.77612	-1.24875	-2.37635	0.00431095	0.0122174	1	887870
mmpL5	NC_000962	complement(775586..778480)	551.854	1.87992	3.68054	0	0	0	888219
mmpS5	NC_000962	complement(778477..778905)	866.402	1.49031	2.80949	0	0	0	888233
Rv0678	NC_000962	778990..779487	804.693	1.44296	2.71878	0	0	0	888235
fucA	NC_000962	complement(819843..820499)	4.56371	1.14288	2.20822	4.19413e-05	0.000195791	0.167597	888550
serA2	NC_000962	complement(820496..821476)	7.67263	1.0719	2.1022	5.88895e-05	0.000265302	0.235323	888555
Rv0740	NC_000962	831776..832303	101.507	1.18052	2.26658	0	0	0	888638
Rv0750	NC_000962	842033..842278	120.633	-8.77236	-437.263	0	0	0	888688
PPE12	NC_000962	complement(848103..850040)	50.4451	-1.08779	-2.12548	4.4621e-12	6.14846e-11	1.78305e-08	888708
Rv0759c	NC_000962	complement(853825..854157)	89.3618	-1.299	-2.46058	2.9976e-15	5.4696e-14	1.19784e-11	888776
Rv0797	NC_000962	890388..891482	6.94095	-1.6778	-3.1994	1.11022e-16	2.24063e-15	4.43645e-13	885476
rpfA	NC_000962	complement(964312..965535)	195.028	1.49495	2.81855	0	0	0	885749
Rv0892	NC_000962	993853..995340	11.2055	-1.14193	-2.20676	2.41167e-11	3.05938e-10	9.63704e-08	885225
lprP	NC_000962	complement(1074440..1075114)	1.8281	-1.34192	-2.53488	0.0110706	0.0277702	1	885177
echA7	NC_000962	complement(1081775..1082584)	13.3795	-2.57054	-5.9403	0	0	0	885308
fadE12	NC_000962	complement(1082584..1083750)	24.5657	-2.41442	-5.33103	0	0	0	885237
accA2	NC_000962	complement(1083747..1085750)	27.7766	-2.77118	-6.82666	0	0	0	885922
kdpA	NC_000962	1152012..1153727	6.94899	-1.17913	-2.2644	1.20749e-08	1.06751e-07	4.82514e-05	887414
esxJ	NC_000962	complement(1160855..1161151)	20.0283	1.49548	2.81958	1.41303e-10	1.60868e-09	5.64648e-07	888372
lipU	NC_000962	1200767..1201660	29.3524	1.66329	3.16737	0	0	0	887112
Rv1085c	NC_000962	complement(1209756..1210484)	31.0146	-2.00075	-4.00209	0	0	0	887107
Rv1096	NC_000962	1224385..1225260	113.731	-1.46564	-2.76186	0	0	0	885949
Rv1179c	NC_000962	complement(1310480..1313299)	21.6997	-1.49718	-2.8229	0	0	0	886083
pks3	NC_000962	1313725..1315191	127.056	-2.12158	-4.35171	0	0	0	886055
pks4	NC_000962	1315234..1319982	24.0361	1.02985	2.04181	0	0	0	886081
papA3	NC_000962	1320035..1321453	20.0166	1.3773	2.59783	0	0	0	886072
mmpL10	NC_000962	1321520..1324528	33.5846	1.92171	3.78871	0	0	0	886068
Rv1184c	NC_000962	complement(1324532..1325611)	379.477	-1.53822	-2.90436	0	0	0	886063
fadD21	NC_000962	complement(1325776..1327512)	138.17	-1.4562	-2.74385	0	0	0	886065
Rv1216c	NC_000962	complement(1359472..1360146)	136.577	2.78179	6.87706	0	0	0	888125
Rv1217c	NC_000962	complement(1360155..1361801)	215.613	2.94533	7.70253	0	0	0	888401
Rv1218c	NC_000962	complement(1361798..1362733)	167.091	2.04839	4.13643	0	0	0	888518
Rv1219c	NC_000962	complement(1362723..1363361)	228.499	1.59029	3.0111	0	0	0	888582
rfe	NC_000962	1458295..1459509	68.772	-1.25639	-2.38897	0	0	0	886947
atpB	NC_000962	1460244..1460996	211.809	-1.07681	-2.10936	1.79092e-10	1.97693e-09	7.1565e-07	886941
atpE	NC_000962	1461045..1461290	219.516	-1.02537	-2.03548	1.74061e-12	2.44911e-11	6.95547e-09	886937
atpF	NC_000962	1461321..1461836	277.13	-1.07183	-2.10209	1.18539e-12	1.70388e-11	4.7368e-09	886939
rrs	NC_000962	1471846..1473382	1581.1	-1.05455	-2.07707	6.5115e-07	4.3439e-06	0.002602	2700429
PPE19	NC_000962	complement(1532443..1533633)	871.343	-1.49252	-2.8138	0	0	0	886819
Rv1371	NC_000962	1543359..1544828	13.9725	4.43513	21.6326	0	0	0	886800
Rv1372	NC_000962	1544825..1546006	14.6018	1.93631	3.82726	0	0	0	886797
Rv1393c	NC_000962	complement(1568109..1569587)	60.825	1.03612	2.05071	0	0	0	886743
cyp132	NC_000962	complement(1569584..1570969)	109.884	1.14916	2.21785	1.77636e-15	3.31697e-14	7.09832e-12	886738
Rv1404	NC_000962	1580591..1581073	358.129	1.26327	2.40039	0	0	0	886712
Rv1405c	NC_000962	complement(1581145..1581969)	1583.9	-1.6547	-3.14857	0	0	0	886714
lipO	NC_000962	complement(1601059..1602321)	27.5104	1.02481	2.03469	0	0	0	886660
PE16	NC_000962	1606386..1607972	57.4478	2.94486	7.70003	0	0	0	886652
Rv1435c	NC_000962	complement(1612342..1612950)	233.803	1.43327	2.70059	0	0	0	886653
Rv1459c	NC_000962	complement(1644363..1646138)	54.1905	1.06565	2.09312	0	0	0	886585
Rv1460	NC_000962	1646186..1646992	596.91	1.19434	2.28841	0	0	0	886573
Rv1461	NC_000962	1646989..1649529	994.181	1.39266	2.62563	0	0	0	886609
Rv1462	NC_000962	1649526..1650719	601.25	1.80001	3.48222	0	0	0	886567
Rv1463	NC_000962	1650716..1651516	479.791	1.76386	3.39606	0	0	0	886571
csd	NC_000962	1651518..1652771	275.621	1.35123	2.5513	0	0	0	886565
Rv1465	NC_000962	1652768..1653256	187.047	1.32556	2.5063	0	0	0	886569
ripA	NC_000962	1666990..1668408	91.997	1.41938	2.6747	0	0	0	886541
Rv1478	NC_000962	1668419..1669144	66.1515	1.76873	3.40754	0	0	0	886535
Rv1482c	NC_000962	complement(1672457..1673299)	1.20873	-1.25233	-2.38226	0.0119443	0.0297145	1	886526
Rv1491c	NC_000962	complement(1681208..1681966)	137.957	1.38445	2.61072	0	0	0	886513
lipL	NC_000962	1687941..1689230	114.945	1.52281	2.8735	0	0	0	886575
Rv1515c	NC_000962	complement(1706630..1707526)	7.24548	-1.02066	-2.02885	7.46961e-07	4.91739e-06	0.00298486	886459
Rv1519	NC_000962	1710733..1711002	11.3391	-1.11266	-2.16244	3.02779e-05	0.000145772	0.120991	886453
pks5	NC_000962	complement(1722083..1728409)	28.4206	1.35884	2.56479	0	0	0	886442
Rv1535	NC_000962	1735976..1736212	295.704	-1.05152	-2.07271	5.9952e-15	1.06004e-13	2.39568e-11	886429
lprI	NC_000962	complement(1743778..1744371)	9.96886	-1.18072	-2.2669	2.18317e-06	1.32181e-05	0.00872397	886406
glbN	NC_000962	complement(1744426..1744836)	27.9112	-1.13548	-2.19692	1.10847e-08	9.82143e-08	4.42947e-05	886402
frdD	NC_000962	1760552..1760929	7.70134	1.16327	2.23964	0.000155971	0.000637282	0.623262	886389
Rv1565c	NC_000962	complement(1771640..1773829)	52.7881	1.26896	2.40988	0	0	0	886351
Rv1566c	NC_000962	complement(1773928..1774620)	67.2262	1.40404	2.64642	0	0	0	886347
Rv1588c	NC_000962	complement(1789168..1789836)	28.4716	1.85211	3.61027	0	0	0	886325
Rv1592c	NC_000962	complement(1792400..1793740)	249.658	1.27052	2.41249	0	0	0	886287
TB15.3	NC_000962	1842451..1842891	215.529	1.41308	2.66304	0	0	0	885473
Rv1638A	NC_000962	complement(1846716..1846973)	141.824	-1.27497	-2.41994	1.9762e-14	3.37474e-13	7.89688e-11	3205103
Rv1639c	NC_000962	complement(1846989..1848458)	232.261	-1.19286	-2.28606	0	0	0	885642
Rv1647	NC_000962	1856774..1857724	79.0192	1.6667	3.17487	0	0	0	885432
Rv1648	NC_000962	1857731..1858537	51.4246	1.55468	2.93768	0	0	0	885065
pks7	NC_000962	1875304..1881684	31.2339	1.55243	2.9331	0	0	0	885108
pks8	NC_000962	1881704..1886512	29.6356	1.67165	3.18579	0	0	0	885527
Rv1669	NC_000962	1895725..1896087	2.32345	-1.89838	-3.72795	0.00307455	0.00918229	1	885701
Rv1671	NC_000962	1896475..1896867	17.7216	-1.09114	-2.13042	2.7801e-07	1.96277e-06	0.00111093	885698
vapC34	NC_000962	1967917..1968165	15.9066	1.00367	2.00509	0.000509046	0.00185514	1	887165
cut1	NC_000962	1989042..1989566	1.47549	-7.5629	-189.086	0.00162035	0.00520493	1	885552
wag22	NC_000962	complement(1989833..1992577)	10.0873	-4.58444	-23.9913	0	0	0	885325
Rv1760	NC_000962	1993153..1994661	35.1026	-11.0224	-2080.02	0	0	0	885556
Rv1761c	NC_000962	complement(1994671..1995054)	5.50454	-6.37383	-82.9302	3.71063e-10	3.95405e-09	1.48277e-06	885436
Rv1762c	NC_000962	complement(1995054..1995842)	6.9193	-10.3739	-1326.99	8.58468e-06	4.642e-05	0.0343044	885373
Rv1765c	NC_000962	complement(1997418..1998515)	23.5386	-8.01796	-259.207	0	0	0	885256
Rv1779c	NC_000962	complement(2012686..2014479)	161.298	1.02569	2.03593	0	0	0	885829
PPE25	NC_000962	2025301..2026398	21.0815	1.06244	2.08846	5.32003e-11	6.44208e-10	2.12589e-07	885827
PE18	NC_000962	2026477..2026776	16.9805	1.02567	2.0359	4.15351e-06	2.39847e-05	0.0165974	885895
Rv1856c	NC_000962	complement(2104146..2104823)	376.479	1.05524	2.07806	0	0	0	885708
modB	NC_000962	2105773..2106567	12.9194	1.16649	2.24464	1.3333e-07	1.00906e-06	0.000532785	885723
Rv1914c	NC_000962	complement(2159921..2160328)	26.561	-1.03454	-2.04847	1.16815e-07	8.90828e-07	0.000466794	885875
lppF	NC_000962	complement(2172524..2173795)	2.77862	-1.06175	-2.08747	6.93877e-05	0.000308424	0.277273	885917
fadE18	NC_000962	complement(2183866..2184957)	0.878445	-1.24224	-2.36566	0.0202505	0.0469107	1	885394
Rv1947	NC_000962	2198024..2198425	18.3849	-1.0983	-2.14102	2.10486e-05	0.000104615	0.0841102	885976
Rv1973	NC_000962	2217164..2217646	3.76676	-1.55176	-2.93176	9.2841e-06	4.98646e-05	0.0370993	885936
Rv1975	NC_000962	2218052..2218717	4.23833	-1.08042	-2.11465	0.000116255	0.000489003	0.464553	885934
Rv1979c	NC_000962	complement(2221719..2223164)	74.0554	-1.00883	-2.01227	0	0	0	885819
vapC36	NC_000962	complement(2225413..2225832)	50.7396	1.27481	2.41968	3.9968e-15	7.16198e-14	1.59712e-11	885816
Rv2016	NC_000962	2263426..2264001	107.56	-1.08904	-2.12732	2.26485e-14	3.8349e-13	9.05036e-11	888630
Rv2017	NC_000962	2263998..2265038	73.9142	-1.13408	-2.19478	9.99201e-16	1.89233e-14	3.99281e-12	888435
dosT	NC_000962	complement(2272787..2274508)	92.028	-1.01916	-2.02674	1.04212e-09	1.04895e-08	4.16432e-06	888471
Rv2104a	NC_000962	complement(2364797..2365054)	25.7966	-2.38154	-5.21094	0	0	0	19394677
ftsZ	NC_000962	complement(2408385..2409524)	243.685	1.01249	2.01739	3.10862e-15	5.64639e-14	1.24221e-11	888369
murC	NC_000962	complement(2410638..2412122)	110.042	1.03507	2.04921	1.00564e-11	1.32625e-10	4.01854e-08	887983
murG	NC_000962	complement(2412119..2413351)	125.403	1.1163	2.16791	3.42659e-12	4.73795e-11	1.36927e-08	888036
ftsW	NC_000962	complement(2413348..2414922)	173.926	1.18401	2.27208	0	0	0	887916
murD	NC_000962	complement(2414934..2416394)	212.581	1.16517	2.24259	1.11022e-16	2.24063e-15	4.43645e-13	888000
murX	NC_000962	complement(2416396..2417475)	264.417	1.06525	2.09254	2.55351e-15	4.724e-14	1.02038e-11	888098
murF	NC_000962	complement(2417472..2419004)	201.541	1.00107	2.00149	1.66422e-13	2.6601e-12	6.65024e-10	887826
fadD15	NC_000962	2448160..2449962	56.2041	1.38226	2.60676	0	0	0	887456
vapC16	NC_000962	complement(2505736..2506161)	3.32936	-1.19925	-2.2962	0.0043587	0.0123091	1	14515883
glpD1	NC_000962	complement(2523241..2524791)	7.5776	1.16526	2.24273	1.50829e-11	1.96324e-10	6.02714e-08	887276
Rv2251	NC_000962	2525565..2526992	41.7141	1.03403	2.04774	6.41598e-13	9.53095e-12	2.56383e-09	888706
lppN	NC_000962	2544698..2545225	9.37359	-1.46601	-2.76257	1.50363e-07	1.12308e-06	0.00060085	887448
Rv2271	NC_000962	2545332..2545631	14.8706	-1.00756	-2.01051	0.00159489	0.0051314	1	887223
Rv2275	NC_000962	2546883..2547752	18.9731	-1.17962	-2.26518	5.38165e-11	6.497e-10	2.15051e-07	888355
cyp121	NC_000962	2547749..2548939	14.5553	-1.22113	-2.33129	3.60243e-11	4.443e-10	1.43953e-07	888373
Rv2277c	NC_000962	complement(2549124..2550029)	5.60152	2.18946	4.56134	1.69642e-13	2.69004e-12	6.7789e-10	888498
Rv2282c	NC_000962	complement(2554938..2555876)	4.21162	-1.288	-2.4419	1.91415e-05	9.58514e-05	0.0764894	887253
Rv2286c	NC_000962	complement(2558877..2559569)	15.1579	-2.22606	-4.67855	0	0	0	887395
Rv2288	NC_000962	2561328..2561705	27.796	-2.21299	-4.63636	0	0	0	887702
cdh	NC_000962	2561675..2562457	36.1559	-1.98809	-3.96711	0	0	0	887342
Rv2307B	NC_000962	complement(2579504..2579935)	14.6476	1.30367	2.46855	3.13361e-10	3.37518e-09	1.25219e-06	3205074
Rv2307D	NC_000962	complement(2580028..2580210)	12.3371	1.18584	2.27496	6.87168e-05	0.000306465	0.274592	3205075
Rv2327	NC_000962	2599988..2600479	280.551	1.69616	3.24036	0	0	0	888124
narK1	NC_000962	complement(2601914..2603461)	163.183	-1.99739	-3.99278	0	0	0	888116
Rv2331	NC_000962	2604297..2604683	49.755	-1.9179	-3.77872	0	0	0	888099
Rv2331A	NC_000962	2604740..2605078	31.7644	-2.00327	-4.00908	0	0	0	3205048
mez	NC_000962	2605108..2606754	49.8737	-1.29796	-2.45881	0	0	0	887962
cysE	NC_000962	2609732..2610421	58.1677	1.13921	2.2026	0	0	0	886012
plcB	NC_000962	complement(2628781..2630319)	15.031	1.11431	2.16492	9.61786e-13	1.3925e-11	3.8433e-09	885999
mbtC	NC_000962	complement(2670269..2671603)	21.7493	1.37912	2.60109	0	0	0	885908
mbtB	NC_000962	complement(2671593..2675837)	39.3575	1.83301	3.56279	0	0	0	885838
mbtA	NC_000962	2675936..2677633	5.66703	1.22736	2.34138	6.38002e-11	7.65602e-10	2.54946e-07	885833
Rv2386a	NC_000962	2680458..2680667	41.9279	1.2594	2.39396	8.00022e-09	7.26566e-08	3.19689e-05	19394680
rpfD	NC_000962	complement(2683248..2683712)	82.8126	-1.46604	-2.76262	0	0	0	885246
Rv2390c	NC_000962	complement(2683709..2684266)	85.1123	-1.49688	-2.82232	0	0	0	885866
aprB	NC_000962	2692551..2692715	733.475	-1.02843	-2.0398	1.14503e-10	1.31859e-09	4.57552e-07	14515879
PE_PGRS41	NC_000962	2692799..2693884	485.026	-1.06357	-2.0901	6.20615e-14	1.02057e-12	2.47998e-10	885517
rpfE	NC_000962	complement(2751662..2752180)	23.029	1.09405	2.13472	4.40269e-06	2.51331e-05	0.0175931	885760
Rv2478c	NC_000962	complement(2784123..2784608)	15.3375	-2.94476	-7.69946	0	0	0	887304
Rv2491	NC_000962	2806665..2807288	0.941061	-2.16911	-4.49746	0.00176409	0.00562144	1	887780
Rv2492	NC_000962	2807278..2808030	3.6018	-1.28907	-2.4437	2.6594e-06	1.5814e-05	0.010627	887436
Rv2499c	NC_000962	complement(2813173..2813730)	72.3785	-1.09632	-2.13808	2.39808e-14	4.04335e-13	9.58273e-11	888584
Rv2512a	NC_000962	2829954..2830139	50.7709	-1.13276	-2.19277	1.58416e-08	1.38216e-07	6.33031e-05	19394682
vapC18	NC_000962	2868154..2868567	1.98434	1.40914	2.6558	0.0146383	0.035335	1	887365
PE_PGRS44	NC_000962	2921551..2923182	153.849	-1.21922	-2.32821	0	0	0	887992
Rv2600	NC_000962	2927990..2928391	32.471	-1.34895	-2.54727	1.66533e-15	3.12426e-14	6.65468e-12	887869
pdxH	NC_000962	2934198..2934872	6.89	-1.08126	-2.11589	7.29558e-05	0.000323205	0.291531	888155
Rv2619c	NC_000962	complement(2947096..2947449)	64.8709	1.157	2.22993	6.4615e-14	1.0582e-12	2.58201e-10	888601
Rv2620c	NC_000962	complement(2947462..2947887)	75.1871	1.90592	3.74749	0	0	0	888497
Rv2621c	NC_000962	complement(2947884..2948558)	250.053	2.0059	4.0164	0	0	0	888565
Rv2622	NC_000962	2948636..2949457	19.7065	1.98591	3.96112	8.99947e-13	1.3077e-11	3.59619e-09	887825
Rv2628	NC_000962	2955058..2955420	850.15	-1.0503	-2.07095	5.76317e-13	8.62533e-12	2.30296e-09	888566
Rv2630	NC_000962	2956893..2957432	603.628	-1.13306	-2.19323	1.11022e-16	2.24063e-15	4.43645e-13	887426
Rv2631	NC_000962	2957572..2958870	292.513	-1.32797	-2.51049	0	0	0	887431
Rv2647	NC_000962	2971563..2972027	17.8277	-1.17372	-2.25592	2.64577e-06	1.57563e-05	0.0105725	885870
dxs1	NC_000962	complement(2998052..2999968)	260.893	1.51467	2.85734	0	0	0	887461
fadE20	NC_000962	complement(3036131..3037291)	238.609	1.20155	2.29986	0	0	0	887866
miaA	NC_000962	complement(3039825..3040769)	47.2338	1.61576	3.06473	0	0	0	887242
Rv2728c	NC_000962	complement(3040766..3041461)	93.692	1.81353	3.51502	0	0	0	888330
Rv2729c	NC_000962	complement(3041570..3042475)	343.178	2.10855	4.31259	0	0	0	888333
pgsA3	NC_000962	complement(3058602..3059231)	22.3632	1.00223	2.0031	2.33068e-10	2.54089e-09	9.31342e-07	888375
Rv2765	NC_000962	3074636..3075373	11.9549	-1.20585	-2.30673	1.91229e-06	1.16843e-05	0.0076415	887714
pepR	NC_000962	complement(3089045..3090361)	166.628	1.05413	2.07646	1.19904e-14	2.0832e-13	4.79137e-11	888470
Rv2808	NC_000962	3115046..3115303	20.4492	-1.06776	-2.09618	4.74356e-05	0.000217876	0.189552	888944
Rv2816c	NC_000962	complement(3123625..3123966)	1.69333	-5.30273	-39.4713	0.000107817	0.000457748	0.430839	888520
Rv2817c	NC_000962	complement(3123967..3124983)	5.40014	-10.3753	-1328.22	8.58175e-06	4.642e-05	0.0342927	888506
Rv2818c	NC_000962	complement(3124996..3126144)	16.9508	-9.58255	-766.715	0	0	0	888510
Rv2819c	NC_000962	complement(3126240..3127367)	11.8227	-11.6597	-3235.44	5.14933e-07	3.4935e-06	0.00205767	888514
Rv2820c	NC_000962	complement(3127364..3128272)	7.67025	-8.88053	-471.308	1.22868e-12	1.75979e-11	4.90982e-09	888908
Rv2821c	NC_000962	complement(3128253..3128963)	16.8446	-9.66126	-809.711	1.05471e-14	1.84045e-13	4.21463e-11	887741
Rv2822c	NC_000962	complement(3128973..3129347)	10.7491	-9.93068	-975.959	2.02766e-05	0.000101029	0.0810254	887778
efpA	NC_000962	complement(3153039..3154631)	1246.82	1.66172	3.16393	0	0	0	888575
dipZ	NC_000962	3184847..3186934	15.4232	-1.19976	-2.29701	2.88658e-14	4.82626e-13	1.15348e-10	888162
leuD	NC_000962	complement(3344033..3344629)	126.61	-1.38122	-2.60489	0	0	0	888225
leuC	NC_000962	complement(3344654..3346075)	209.736	-1.07597	-2.10814	0	0	0	887875
Rv2989	NC_000962	3346147..3346848	167.765	-1.00141	-2.00196	0	0	0	887723
Rv2990c	NC_000962	complement(3346859..3347719)	162.802	1.15982	2.2343	5.55112e-16	1.08737e-14	2.21823e-12	887176
PPE48	NC_000962	complement(3380440..3380682)	13.1599	1.63378	3.10324	5.45885e-09	5.12056e-08	2.18136e-05	888512
Rv3031	NC_000962	3389922..3391502	23.3383	1.14874	2.2172	3.33067e-16	6.65468e-15	1.33094e-12	888543
Rv3032A	NC_000962	3392812..3393201	8.84971	1.01715	2.02391	0.000509281	0.00185514	1	11117812
Rv3083	NC_000962	3448504..3449991	200.536	-11.5997	-3103.51	0	0	0	888655
lipR	NC_000962	3449997..3450923	132.415	-14.8649	-29838.6	1.51391e-10	1.70327e-09	6.04959e-07	888652
Rv3085	NC_000962	3450920..3451750	91.7104	-8.7761	-438.399	0	0	0	888656
Rv3087	NC_000962	3452925..3454343	65.0861	-1.40004	-2.63908	0	0	0	888653
tgs4	NC_000962	3454340..3455764	59.593	-1.30115	-2.46425	0	0	0	888669
Rv3093c	NC_000962	complement(3461760..3462764)	217.999	1.20918	2.31207	6.77236e-15	1.19217e-13	2.70624e-11	888663
Rv3094c	NC_000962	complement(3462761..3463891)	246.35	1.23933	2.36089	0	0	0	888661
moaA1	NC_000962	3477649..3478728	8.29211	3.79012	13.8338	0	0	0	888836
Rv3115	NC_000962	3481451..3482698	0.264943	-6.27618	-77.5031	0.0155157	0.0371707	1	888790
Rv3137	NC_000962	3503393..3504175	58.5131	-1.23368	-2.35166	0	0	0	888827
pflA	NC_000962	3504195..3505283	31.0236	-1.3215	-2.49927	0	0	0	887973
PPE52	NC_000962	complement(3510088..3511317)	156.719	1.3161	2.48992	0	0	0	887930
whiB7	NC_000962	complement(3568401..3568679)	44.5019	-1.07288	-2.10362	2.39853e-08	2.02344e-07	9.58454e-05	3205083
Rv3210c	NC_000962	complement(3586844..3587539)	25.3518	1.16325	2.23962	4.45088e-13	6.76264e-12	1.77857e-09	888876
rhlE	NC_000962	3587798..3589381	493.724	1.58004	2.98977	0	0	0	888840
Rv3212	NC_000962	3589394..3590617	260.39	1.48116	2.79172	0	0	0	887931
Rv3233c	NC_000962	complement(3609781..3610371)	30.0062	-2.13602	-4.39549	0	0	0	888773
Rv3249c	NC_000962	complement(3629752..3630387)	2477.71	1.15864	2.23247	5.58815e-11	6.72598e-10	2.23303e-07	888741
rubB	NC_000962	complement(3630384..3630566)	919.475	1.14896	2.21755	1.34059e-12	1.90641e-11	5.35701e-09	888744
rubA	NC_000962	complement(3630571..3630738)	2413.38	1.00978	2.01361	7.2651e-10	7.48231e-09	2.90314e-06	888747
Rv3312c	NC_000962	complement(3699404..3700330)	36.072	-1.11222	-2.16178	3.34954e-13	5.14799e-12	1.33848e-09	887939
Rv3312b	NC_000962	complement(3700356..3700526)	20.334	-1.68374	-3.2126	2.88083e-07	2.02075e-06	0.00115118	19394686
Rv3312A	NC_000962	complement(3700705..3701016)	114.007	-1.20286	-2.30195	3.28626e-14	5.47162e-13	1.31319e-10	3205113
vapC44	NC_000962	complement(3707642..3708070)	49.4384	1.562	2.95262	0	0	0	887245
vapB44	NC_000962	complement(3708074..3708316)	21.9418	1.69099	3.22877	4.62757e-10	4.85349e-09	1.84918e-06	887577
Rv3322c	NC_000962	complement(3708438..3709052)	118.632	3.61827	12.2803	0	0	0	887520
moaX	NC_000962	complement(3709049..3709714)	155.652	2.91744	7.55505	0	0	0	887578
moaC3	NC_000962	complement(3709715..3710248)	158.14	5.3227	40.0215	0	0	0	887981
Rv3324A	NC_000962	complement(3710245..3710379)	3.04429	4.32449	20.0356	0.000176444	0.000712911	0.705069	3205081
iunH	NC_000962	3808461..3809387	15.4742	-1.09469	-2.13567	1.94723e-11	2.49395e-10	7.78114e-08	887625
vapB47	NC_000962	3826252..3826551	776.858	-3.78119	-13.7484	0	0	0	887505
vapC47	NC_000962	3826548..3826958	650.879	-3.62591	-12.3455	0	0	0	887900
Rv3413c	NC_000962	complement(3832146..3833045)	60.9317	1.54653	2.92114	0	0	0	887925
sigD	NC_000962	complement(3833038..3833676)	118.334	1.45354	2.73879	0	0	0	887594
rimI	NC_000962	complement(3838586..3839062)	111.222	-1.28157	-2.43103	0	0	0	887555
Rv3422c	NC_000962	complement(3839691..3840197)	52.2789	1.00512	2.0071	1.65745e-10	1.83977e-09	6.62317e-07	887557
Rv3424c	NC_000962	complement(3841714..3842076)	47.9129	1.84413	3.59035	0	0	0	887618
PPE57	NC_000962	3842239..3842769	35.8599	-12.1688	-4604.3	1.57286e-07	1.1726e-06	0.000628516	887635
PPE58	NC_000962	3843036..3843734	30.3907	-10.4846	-1432.83	0	0	0	887622
Rv3427c	NC_000962	complement(3843885..3844640)	19.5132	-11.8002	-3566.18	3.85658e-07	2.65248e-06	0.00154109	887631
Rv3428c	NC_000962	complement(3844738..3845970)	1.71856	-7.16853	-143.861	2.01848e-08	1.71613e-07	8.06583e-05	887621
Rv3466	NC_000962	3883525..3884193	32.3234	-2.28633	-4.87814	0	0	0	887830
bpoA	NC_000962	complement(3889948..3890733)	17.4927	3.54987	11.7117	0	0	0	888101
kgtP	NC_000962	complement(3892371..3893720)	4.52392	-1.13028	-2.18901	3.64179e-05	0.000172016	0.145526	888002
PE31	NC_000962	3894093..3894389	878.542	-2.19939	-4.59286	0	0	0	888474
Rv3479	NC_000962	3895820..3898885	103.806	-1.72219	-3.29936	0	0	0	888478
Rv3484	NC_000962	3903078..3904616	369.26	1.72812	3.31295	0	0	0	888445
Rv3485c	NC_000962	complement(3904622..3905566)	83.576	-1.76153	-3.39057	0	0	0	888427
mce4F	NC_000962	complement(3911675..3913369)	61.5377	1.21557	2.32233	0	0	0	888376
PE_PGRS54	NC_000962	3931005..3936710	82.1164	1.07512	2.10689	4.08788e-10	4.29873e-09	1.63352e-06	888270
PE_PGRS56	NC_000962	3943812..3944963	7.15819	1.57908	2.98779	6.50389e-08	5.13628e-07	0.000259896	888306
PPE61	NC_000962	3969343..3970563	22.2483	-1.20933	-2.31229	1.89515e-13	2.9815e-12	7.57302e-10	888370
PPE62	NC_000962	complement(3970705..3972453)	28.3505	-1.17966	-2.26523	0	0	0	888385
Rv3549c	NC_000962	complement(3988319..3989098)	157.216	1.11882	2.17169	5.55112e-16	1.08737e-14	2.21823e-12	887849
Rv3551	NC_000962	3989896..3990774	58.0305	1.03325	2.04662	0	0	0	887235
Rv3552	NC_000962	3990771..3991523	53.5684	1.02405	2.03362	5.55112e-16	1.08737e-14	2.21823e-12	887453
Rv3553	NC_000962	3991621..3992688	37.9218	1.20023	2.29776	0	0	0	887190
fadD3	NC_000962	4001637..4003160	20.4126	1.14822	2.2164	3.65263e-14	6.0564e-13	1.45959e-10	887244
fadE32	NC_000962	4004291..4005250	14.4335	1.00027	2.00037	3.45527e-10	3.69178e-09	1.38072e-06	887818
fadE33	NC_000962	4005247..4006203	14.892	1.00428	2.00594	9.31434e-10	9.44672e-09	3.72201e-06	888458
Rv3604c	NC_000962	complement(4046303..4047496)	50.3125	1.06421	2.09103	0	0	0	885232
Rv3612c	NC_000962	complement(4053518..4053847)	356.989	-1.25361	-2.38438	0	0	0	885381
Rv3613c	NC_000962	complement(4053881..4054042)	86.5311	-1.47131	-2.77274	0	0	0	885124
espD	NC_000962	complement(4054142..4054696)	1313.14	-1.56675	-2.96237	0	0	0	885777
espC	NC_000962	complement(4054812..4055123)	1263.14	-1.88361	-3.68997	0	0	0	885770
espA	NC_000962	complement(4055197..4056375)	1775.67	-1.66394	-3.1688	0	0	0	885377
ephA	NC_000962	4057733..4058701	77.2275	1.04071	2.05724	1.21014e-14	2.09339e-13	4.83573e-11	885769
Rv3618	NC_000962	4058698..4059885	58.7067	1.19045	2.28224	0	0	0	885276
esxW	NC_000962	complement(4060295..4060591)	72.4061	-1.28014	-2.42863	8.21633e-11	9.71374e-10	3.28324e-07	885787
Rv3645	NC_000962	4082807..4084456	142.981	1.28799	2.44188	0	0	0	885620
Rv3719	NC_000962	4162306..4163718	64.8063	-1.67571	-3.19477	0	0	0	885855
Rv3720	NC_000962	4163736..4164998	61.3154	-1.56574	-2.96029	0	0	0	885219
Rv3727	NC_000962	4172955..4174763	13.1397	1.34393	2.53841	2.9976e-15	5.4696e-14	1.19784e-11	885766
PPE66	NC_000962	complement(4189285..4190232)	40.0549	1.87158	3.65934	0	0	0	886262
PPE67	NC_000962	complement(4190284..4190517)	85.1553	2.35422	5.11319	0	0	0	886257
Rv3740c	NC_000962	complement(4190833..4192179)	1276.27	1.68585	3.21729	0	0	0	885781
Rv3741c	NC_000962	complement(4192179..4192853)	2225.36	1.13172	2.1912	4.99334e-12	6.85683e-11	1.99534e-08	885129
tcrX	NC_000962	complement(4211080..4211784)	33.2738	-1.3944	-2.62879	0	0	0	886100
Rv3787c	NC_000962	complement(4233610..4234536)	41.465	3.20207	9.2028	0	0	0	886118
fadE35	NC_000962	4251085..4252866	48.0742	1.32867	2.51171	0	0	0	886122
pirG	NC_000962	4273739..4274593	179.226	1.17796	2.26256	8.58202e-14	1.38841e-12	3.42938e-10	886139
mmpL8	NC_000962	complement(4288260..4291529)	169.998	-1.85758	-3.624	0	0	0	886145
papA1	NC_000962	complement(4291639..4293174)	140.379	-1.4959	-2.8204	0	0	0	886156
pks2	NC_000962	complement(4293225..4299605)	462.162	-1.09056	-2.12957	3.16768e-11	3.93107e-10	1.2658e-07	886148
Rv3839	NC_000962	4312765..4313541	14.3588	1.39847	2.63622	8.62277e-12	1.15626e-10	3.44566e-08	886171
Rv3844	NC_000962	4318775..4319266	22.0012	-1.04117	-2.0579	0.00114637	0.00381742	1	886180
Rv3845	NC_000962	4319281..4319640	10.9355	-1.0918	-2.1314	0.00030042	0.00116213	1	886179
ethA	NC_000962	complement(4326004..4327473)	1969.56	1.3883	2.61771	0	0	0	886175
ethR	NC_000962	4327549..4328199	675.085	1.20335	2.30273	0	0	0	886189
whiB6	NC_000962	complement(4338171..4338521)	100.161	2.14052	4.40922	0	0	0	886190
espE	NC_000962	4340270..4341478	324.068	1.33185	2.51726	0	0	0	886185
espG1	NC_000962	4341880..4342731	397.98	1.27367	2.41777	0	0	0	886200
PE35	NC_000962	4350745..4351044	573.841	1.32524	2.50574	7.77156e-16	1.48589e-14	3.10552e-12	886191
PPE68	NC_000962	4351075..4352181	650.816	1.67752	3.19879	0	0	0	886201
esxB	NC_000962	4352274..4352576	8793.7	2.65429	6.29537	0	0	0	886194
esxA	NC_000962	4352609..4352896	3400.7	2.49401	5.63341	0	0	0	886209
espI	NC_000962	4353010..4355010	342.088	1.8539	3.61476	0	0	0	886206
eccD1	NC_000962	4355007..4356542	187.958	1.7835	3.44261	0	0	0	886207
espJ	NC_000962	4356693..4357535	222.024	1.56744	2.96378	0	0	0	886198
eccA2	NC_000962	complement(4364979..4366838)	57.3636	1.19466	2.28891	0	0	0	886210
eccE2	NC_000962	complement(4366908..4368521)	43.6195	1.32492	2.50519	0	0	0	886220
mycP2	NC_000962	complement(4368518..4370170)	43.5528	1.37182	2.58798	0	0	0	886215

## Sheet: Table S1.6
Table_S1.6 Differentially expressed_genes in HMS 2045 stationary phase
Name	Chromosome	Region	Max group mean	Log₂ fold change	Fold change	P-value	FDR p-value	Bonferroni	GeneID
whiB5	NC_000962	complement(27023..27442)	5.43566	1.71119	3.27431	3.99218e-06	2.89669e-05	0.0159607	887071
acpA	NC_000962	36607..36870	1.08134	-2.09593	-4.27501	0.015195	0.0423637	1	887052
ino1	NC_000962	complement(50021..51124)	413.13	1.16722	2.24578	0	0	0	887028
Rv0047c	NC_000962	complement(51185..51727)	976.87	1.04831	2.06811	5.44742e-12	9.30717e-11	2.17788e-08	887031
Rv0059	NC_000962	63200..63892	43.959	1.12599	2.18252	3.15137e-11	4.99967e-10	1.25992e-07	887006
vapB1	NC_000962	71589..71828	45.9382	1.69872	3.24613	2.22045e-16	5.6906e-15	8.87734e-13	14515844
vapC1	NC_000962	71821..72222	198.415	2.28381	4.86964	0	0	0	886993
Rv0068	NC_000962	75301..76212	30.7417	1.08048	2.11475	3.52678e-10	4.8621e-09	1.41001e-06	886989
PPE1	NC_000962	105324..106715	6.70588	-1.66071	-3.16172	5.66214e-15	1.30851e-13	2.26372e-11	886938
fcoT	NC_000962	107600..108151	14.9446	-1.35158	-2.55192	4.52711e-10	6.15625e-09	1.80994e-06	886935
fadD10	NC_000962	108156..109778	25.2634	-1.29641	-2.45618	0	0	0	886933
Rv0100	NC_000962	109783..110019	7.18818	-1.62123	-3.07637	0.00017675	0.000861762	0.706645	886931
nrp	NC_000962	110001..117539	26.9403	-1.06908	-2.0981	2.1122e-12	3.75314e-11	8.44457e-09	886951
Rv0104	NC_000962	122317..123831	4.3788	-1.45057	-2.73316	1.74739e-10	2.54038e-09	6.98606e-07	886923
Rv0111	NC_000962	133950..136007	34.1019	2.18406	4.5443	0	0	0	886909
Rv0115a	NC_000962	139956..140144	13.8128	-1.12077	-2.17463	0.00587101	0.0185993	1	19394668
oxcA	NC_000962	complement(142128..143876)	42.6124	-1.94709	-3.85595	0	0	0	886898
fadD7	NC_000962	144049..145626	21.8404	-1.38909	-2.61913	1.11022e-16	2.88225e-15	4.43867e-13	886896
Rv0146	NC_000962	172211..173143	637.32	1.32341	2.50257	0	0	0	886849
Rv0147	NC_000962	173238..174758	384.032	1.55486	2.93804	0	0	0	886847
Rv0148	NC_000962	174833..175693	340.75	1.53903	2.90599	0	0	0	886845
Rv0149	NC_000962	175700..176668	176.598	1.39047	2.62164	0	0	0	886843
mce1R	NC_000962	complement(194144..194815)	107.313	-1.5646	-2.95796	0	0	0	886818
fadD5	NC_000962	194993..196657	134.652	-1.05436	-2.0768	1.89848e-12	3.40365e-11	7.59013e-09	886822
lprK	NC_000962	204065..205237	277.5	1.13301	2.19316	4.49518e-12	7.74644e-11	1.79717e-08	886804
mce1F	NC_000962	205231..206778	559.353	1.0578	2.08175	1.60751e-10	2.34556e-09	6.42683e-07	886820
mymT	NC_000962	complement(218390..218551)	268.82	1.06926	2.09836	4.29321e-07	3.72327e-06	0.00171643	14515880
Rv0195	NC_000962	230899..231534	70.042	-2.08141	-4.23219	0	0	0	886762
Rv0196	NC_000962	231647..232231	11.5502	1.5935	3.0178	6.19808e-11	9.39438e-10	2.47799e-07	886760
Rv0197	NC_000962	232231..234519	16.7946	1.39477	2.62946	0	0	0	886758
pckA	NC_000962	251782..253602	573.894	1.10094	2.14494	1.5814e-12	2.85295e-11	6.32244e-09	886744
htdX	NC_000962	complement(289812..290654)	83.6893	-1.36288	-2.57198	0	0	0	886686
fabG4	NC_000962	complement(290665..292029)	107.423	-1.11233	-2.16195	4.44089e-16	1.10967e-14	1.77547e-12	886697
fadA2	NC_000962	292171..293493	253.988	-1.47715	-2.78399	0	0	0	886682
fadE5	NC_000962	complement(293798..295633)	1707.71	1.82664	3.54711	0	0	0	886698
PPE3	NC_000962	339364..340974	160.034	1.02596	2.03632	2.78083e-11	4.44711e-10	1.11178e-07	886619
PPE5	NC_000962	complement(366150..372764)	19.2081	2.37557	5.18942	0	0	0	886592
Rv0320	NC_000962	387888..388550	11.8195	1.63533	3.10659	2.42362e-13	4.84481e-12	9.68962e-10	886553
udgA	NC_000962	389260..390591	9.46622	-1.01558	-2.02171	3.73135e-07	3.27148e-06	0.00149179	886550
iniB	NC_000962	409362..410801	157.067	-2.88586	-7.39148	0	0	0	886518
iniA	NC_000962	410838..412760	60.0411	-1.31943	-2.49567	0	0	0	886510
mmpL4	NC_000962	complement(538588..541491)	116.435	1.61645	3.06619	0	0	0	886323
mmpS4	NC_000962	complement(541488..541910)	157.425	1.3711	2.58667	9.99201e-16	2.3921e-14	3.9948e-12	886321
Rv0458	NC_000962	549675..551198	76.0574	-1.05131	-2.07242	4.30989e-13	8.40533e-12	1.72309e-09	886306
icl1	NC_000962	557527..558813	1622.92	1.67563	3.19458	0	0	0	886291
fadB2	NC_000962	558895..559755	491.207	2.15506	4.45387	0	0	0	886288
umaA	NC_000962	559888..560748	232.97	1.98607	3.96156	0	0	0	886286
Rv0474	NC_000962	565021..565443	968.678	2.23655	4.71269	0	0	0	886276
hbhA	NC_000962	565797..566396	807.516	1.40991	2.6572	0	0	0	886272
Rv0516c	NC_000962	complement(608059..608535)	52.2299	-1.31395	-2.48621	4.72955e-13	9.179e-12	1.89087e-09	887324
tcrA	NC_000962	complement(699038..699799)	1.77612	-1.29137	-2.4476	0.0142233	0.0399051	1	887870
lipG	NC_000962	complement(740234..741139)	55.5148	1.00407	2.00564	2.19269e-13	4.49558e-12	8.76638e-10	888065
mmpL5	NC_000962	complement(775586..778480)	442.616	1.44628	2.72505	3.10862e-15	7.268e-14	1.24283e-11	888219
mmpS5	NC_000962	complement(778477..778905)	727.801	1.12538	2.18158	1.17528e-11	1.9497e-10	4.69878e-08	888233
Rv0694	NC_000962	793335..794525	353.642	1.02341	2.03271	7.21645e-15	1.64865e-13	2.88514e-11	888310
Rv0740	NC_000962	831776..832303	106.181	1.13683	2.19897	0	0	0	888638
Rv0750	NC_000962	842033..842278	120.633	-8.06299	-267.425	0	0	0	888688
Rv0759c	NC_000962	complement(853825..854157)	89.3618	-1.03474	-2.04875	1.03838e-08	1.16287e-07	4.15146e-05	888776
Rv0797	NC_000962	890388..891482	6.94095	-1.48126	-2.79193	2.6817e-11	4.34066e-10	1.07214e-07	885476
fadB	NC_000962	956293..958455	399.478	1.04851	2.06839	1.29441e-12	2.38481e-11	5.17505e-09	885799
rpfA	NC_000962	complement(964312..965535)	297.776	1.98992	3.97216	0	0	0	885749
Rv0909	NC_000962	1014681..1014860	35.6107	-1.10773	-2.15506	7.46537e-07	6.16664e-06	0.00298466	885197
echA7	NC_000962	complement(1081775..1082584)	13.3795	-1.8308	-3.55734	1.11022e-16	2.88225e-15	4.43867e-13	885308
fadE12	NC_000962	complement(1082584..1083750)	24.5657	-1.94605	-3.85318	0	0	0	885237
accA2	NC_000962	complement(1083747..1085750)	27.7766	-2.27513	-4.84042	0	0	0	885922
PE_PGRS18	NC_000962	complement(1095078..1096451)	7.68724	1.19815	2.29446	6.45821e-10	8.63543e-09	2.58199e-06	885327
mprA	NC_000962	1096822..1097508	235.577	-1.06872	-2.09758	6.44818e-13	1.21032e-11	2.57798e-09	885038
kdpA	NC_000962	1152012..1153727	6.94899	-1.16952	-2.24936	2.9977e-08	3.15389e-07	0.000119848	887414
esxJ	NC_000962	complement(1160855..1161151)	28.0732	1.87018	3.65578	7.07212e-14	1.496e-12	2.82743e-10	888372
Rv1065	NC_000962	1187435..1188001	183.63	-1.16142	-2.23677	1.11022e-16	2.88225e-15	4.43867e-13	887125
Rv1066	NC_000962	1187998..1188393	97.5604	-1.05651	-2.07989	1.41841e-11	2.33366e-10	5.6708e-08	887127
lipU	NC_000962	1200767..1201660	23.776	1.24955	2.37768	3.9746e-14	8.73101e-13	1.58904e-10	887112
Rv1085c	NC_000962	complement(1209756..1210484)	31.0146	-1.80249	-3.48821	0	0	0	887107
Rv1179c	NC_000962	complement(1310480..1313299)	21.6997	-1.2743	-2.41881	0	0	0	886083
pks3	NC_000962	1313725..1315191	127.056	-1.67676	-3.19709	0	0	0	886055
pks4	NC_000962	1315234..1319982	29.8084	1.22185	2.33246	0	0	0	886081
papA3	NC_000962	1320035..1321453	25.1054	1.59919	3.02973	0	0	0	886072
mmpL10	NC_000962	1321520..1324528	45.5025	2.24701	4.74698	0	0	0	886068
Rv1184c	NC_000962	complement(1324532..1325611)	379.477	-1.15942	-2.23368	6.30607e-14	1.34822e-12	2.52117e-10	886063
fadD21	NC_000962	complement(1325776..1327512)	138.17	-1.18468	-2.27313	1.64202e-13	3.38392e-12	6.5648e-10	886065
Rv1186c	NC_000962	complement(1327689..1329305)	17.2314	-1.08916	-2.1275	2.27928e-10	3.25449e-09	9.11258e-07	886057
PE13	NC_000962	1339003..1339302	2366.56	1.01868	2.02607	1.26623e-07	1.19678e-06	0.000506238	886044
esxL	NC_000962	1341006..1341290	1594.2	1.00225	2.00312	1.61556e-08	1.77934e-07	6.45901e-05	886090
Rv1215c	NC_000962	complement(1357759..1359444)	47.3694	1.28218	2.43206	0	0	0	887684
Rv1216c	NC_000962	complement(1359472..1360146)	181.553	3.07688	8.43786	0	0	0	888125
Rv1217c	NC_000962	complement(1360155..1361801)	213.556	2.80104	6.96945	0	0	0	888401
Rv1218c	NC_000962	complement(1361798..1362733)	157.848	1.85151	3.60877	0	0	0	888518
Rv1219c	NC_000962	complement(1362723..1363361)	206.998	1.33604	2.52457	2.66898e-13	5.30874e-12	1.06706e-09	888582
Rv1258c	NC_000962	complement(1406081..1407340)	23.4756	-1.00402	-2.00558	4.68372e-09	5.54009e-08	1.87255e-05	887056
Rv1303	NC_000962	1459766..1460251	176.132	-1.14909	-2.21774	0	0	0	886944
atpB	NC_000962	1460244..1460996	211.809	-1.16754	-2.24628	5.96967e-13	1.13651e-11	2.38667e-09	886941
atpE	NC_000962	1461045..1461290	219.516	-1.13826	-2.20116	6.90559e-14	1.46854e-12	2.76085e-10	886937
atpF	NC_000962	1461321..1461836	277.13	-1.23901	-2.36037	4.44089e-16	1.10967e-14	1.77547e-12	886939
atpH	NC_000962	1461843..1463183	277.341	-1.01948	-2.02719	3.48277e-13	6.85917e-12	1.39241e-09	886934
Rv1313c	NC_000962	complement(1468171..1469505)	20.1404	-1.03067	-2.04297	0.000450347	0.00199662	1	886922
rrs	NC_000962	1471846..1473382	1581.1	-1.29287	-2.45014	1.78048e-05	0.000113894	0.0711836	2700429
rrf	NC_000962	1476899..1477013	1164.21	-1.15892	-2.2329	4.73708e-10	6.41995e-09	1.89389e-06	2700459
PPE19	NC_000962	complement(1532443..1533633)	871.343	-1.88713	-3.69899	0	0	0	886819
Rv1371	NC_000962	1543359..1544828	16.1976	4.54099	23.2795	0	0	0	886800
Rv1372	NC_000962	1544825..1546006	14.2577	1.79058	3.45954	0	0	0	886797
MTS1082	NC_000962	1547129..1547268	4.65452	-2.20226	-4.602	0.00122002	0.00479612	1	14515858
Rv1405c	NC_000962	complement(1581145..1581969)	1583.9	-1.66414	-3.16924	0	0	0	886714
PE16	NC_000962	1606386..1607972	53.9999	2.74026	6.68191	0	0	0	886652
Rv1432	NC_000962	1609849..1611270	10.1872	1.12384	2.17926	1.84554e-09	2.313e-08	7.37848e-06	886643
Rv1435c	NC_000962	complement(1612342..1612950)	203.746	1.10692	2.15385	4.80949e-13	9.28905e-12	1.92283e-09	886653
Rv1460	NC_000962	1646186..1646992	625.228	1.1393	2.20274	5.55112e-16	1.36996e-14	2.21934e-12	886573
Rv1461	NC_000962	1646989..1649529	1166.69	1.51545	2.85887	0	0	0	886609
Rv1462	NC_000962	1649526..1650719	696.208	1.88879	3.70326	0	0	0	886567
Rv1463	NC_000962	1650716..1651516	565.794	1.88858	3.7027	0	0	0	886571
csd	NC_000962	1651518..1652771	386.919	1.71622	3.28574	0	0	0	886565
Rv1465	NC_000962	1652768..1653256	303.564	1.89791	3.72672	0	0	0	886569
Rv1466	NC_000962	1653231..1653578	285.417	1.77385	3.41966	0	0	0	886561
Rv1478	NC_000962	1668419..1669144	54.9706	1.3844	2.61062	0	0	0	886535
Rv1491c	NC_000962	complement(1681208..1681966)	127.378	1.15433	2.22582	0	0	0	886513
pks5	NC_000962	complement(1722083..1728409)	28.2989	1.23952	2.36119	0	0	0	886442
frdA	NC_000962	1757681..1759432	7.67697	-1.03181	-2.04459	3.67327e-08	3.84443e-07	0.000146857	886376
Rv1566c	NC_000962	complement(1773928..1774620)	60.4355	1.1427	2.20794	2.74225e-14	6.12487e-13	1.09635e-10	886347
Rv1588c	NC_000962	complement(1789168..1789836)	29.6434	1.79033	3.45894	0	0	0	886325
Rv1592c	NC_000962	complement(1792400..1793740)	273.758	1.2921	2.44885	0	0	0	886287
TB15.3	NC_000962	1842451..1842891	193.468	1.14424	2.2103	0	0	0	885473
Rv1638A	NC_000962	complement(1846716..1846973)	141.824	-1.30055	-2.46323	5.55112e-16	1.36996e-14	2.21934e-12	3205103
Rv1647	NC_000962	1856774..1857724	86.168	1.66983	3.18177	0	0	0	885432
Rv1648	NC_000962	1857731..1858537	58.4917	1.62098	3.07583	0	0	0	885065
pks7	NC_000962	1875304..1881684	32.0816	1.47625	2.78224	0	0	0	885108
pks8	NC_000962	1881704..1886512	30.6244	1.60314	3.03804	0	0	0	885527
pks17	NC_000962	1886512..1888020	32.337	1.12272	2.17757	4.81837e-14	1.04695e-12	1.92638e-10	885523
Rv1669	NC_000962	1895725..1896087	2.32345	-2.05881	-4.16642	0.00289896	0.0101756	1	885701
Rv1670	NC_000962	1896120..1896467	20.6935	-1.00411	-2.00571	5.85863e-06	4.08775e-05	0.0234228	885702
Rv1671	NC_000962	1896475..1896867	17.7216	-1.33851	-2.5289	1.88688e-09	2.35008e-08	7.54375e-06	885698
PPE24	NC_000962	complement(1981614..1984775)	7.71457	1.00837	2.01164	1.86746e-08	2.03991e-07	7.46609e-05	885544
cut1	NC_000962	1989042..1989566	1.47549	-5.7485	-53.7614	2.61544e-05	0.000160131	0.104565	885552
wag22	NC_000962	complement(1989833..1992577)	10.0873	-5.06658	-33.5114	0	0	0	885325
Rv1760	NC_000962	1993153..1994661	35.1026	-13.7106	-13405.6	8.04786e-09	9.16676e-08	3.21753e-05	885556
Rv1761c	NC_000962	complement(1994671..1995054)	5.50454	-9.06399	-535.22	0.000169798	0.000832597	0.678854	885436
Rv1762c	NC_000962	complement(1995054..1995842)	6.9193	-10.4449	-1393.9	1.29074e-05	8.55785e-05	0.0516039	885373
Rv1765c	NC_000962	complement(1997418..1998515)	23.5386	-9.49974	-723.946	0	0	0	885256
Rv1805c	NC_000962	complement(2047687..2048034)	1.22663	-2.36449	-5.14969	0.0100249	0.0295354	1	885470
blaI	NC_000962	complement(2096183..2096599)	572.848	-1.04251	-2.05981	1.33871e-12	2.4439e-11	5.35215e-09	885747
Rv1856c	NC_000962	complement(2104146..2104823)	395.249	1.01246	2.01735	2.8666e-12	5.0266e-11	1.14607e-08	885708
modB	NC_000962	2105773..2106567	13.733	1.1259	2.18237	3.59057e-07	3.16191e-06	0.00143551	885723
rpfC	NC_000962	complement(2133731..2134261)	442.259	1.3155	2.48888	2.41029e-13	4.84239e-12	9.63636e-10	885759
lppF	NC_000962	complement(2172524..2173795)	2.77862	-1.28731	-2.44073	0.00019981	0.000957844	0.798842	885917
Rv1947	NC_000962	2198024..2198425	18.3849	-1.13056	-2.18943	8.11581e-07	6.62184e-06	0.0032447	885976
Rv1972	NC_000962	2216592..2217167	3.96182	-1.12513	-2.18122	0.000835569	0.00345818	1	885937
Rv1973	NC_000962	2217164..2217646	3.76676	-1.16492	-2.24221	0.00863578	0.0260573	1	885936
Rv1974	NC_000962	2217659..2218036	1.76118	-1.49755	-2.82363	0.0135154	0.0382481	1	885935
Rv1975	NC_000962	2218052..2218717	4.23833	-1.034	-2.0477	0.00424474	0.0141975	1	885934
vapC36	NC_000962	complement(2225413..2225832)	48.6052	1.0934	2.13376	4.05146e-10	5.56623e-09	1.61977e-06	885816
vapB36	NC_000962	complement(2225841..2226101)	80.1796	1.00698	2.00969	1.92029e-09	2.38426e-08	7.6773e-06	11117810
Rv2003c	NC_000962	complement(2248563..2249420)	122.227	-1.14545	-2.21216	1.21902e-13	2.53837e-12	4.87366e-10	888818
Rv2004c	NC_000962	complement(2249478..2250974)	369.491	-1.03914	-2.05501	8.41475e-11	1.2553e-09	3.36422e-07	888817
Rv2028c	NC_000962	complement(2274569..2275408)	306.837	-1.02294	-2.03206	8.5405e-12	1.43466e-10	3.41449e-08	888494
PE21	NC_000962	complement(2358033..2358206)	2.14837	1.97735	3.93769	0.0113034	0.0327471	1	887413
Rv2104a	NC_000962	complement(2364797..2365054)	25.7966	-2.68618	-6.43606	0	0	0	19394677
ftsQ	NC_000962	complement(2409697..2410641)	76.2766	1.04001	2.05624	1.58418e-12	2.85295e-11	6.33354e-09	888367
murC	NC_000962	complement(2410638..2412122)	124.63	1.09959	2.14294	3.48377e-12	6.02948e-11	1.39281e-08	887983
ftsW	NC_000962	complement(2413348..2414922)	174.043	1.06517	2.09242	2.1082e-12	3.75314e-11	8.42859e-09	887916
murD	NC_000962	complement(2414934..2416394)	222.04	1.09991	2.14342	4.05577e-11	6.38384e-10	1.6215e-07	888000
fadD15	NC_000962	2448160..2449962	49.7284	1.09456	2.13548	0	0	0	887456
ctaE	NC_000962	2456901..2457512	223.849	-1.04036	-2.05674	2.98886e-11	4.76075e-10	1.19495e-07	887425
glpD1	NC_000962	complement(2523241..2524791)	13.1325	1.84695	3.59738	0	0	0	887276
Rv2250c	NC_000962	complement(2524785..2525354)	15.9834	1.25132	2.38059	2.12406e-08	2.2828e-07	8.492e-05	888018
Rv2251	NC_000962	2525565..2526992	79.0157	1.83552	3.56899	0	0	0	888706
Rv2252	NC_000962	2526989..2527918	40.0984	1.75542	3.37624	0	0	0	888429
Rv2253	NC_000962	2527984..2528487	11.5077	1.49766	2.82385	4.73707e-11	7.42698e-10	1.89388e-07	888287
cyp121	NC_000962	2547749..2548939	14.5553	-1.17942	-2.26486	3.25019e-10	4.52762e-09	1.29943e-06	888373
Rv2277c	NC_000962	complement(2549124..2550029)	7.26351	2.46187	5.50929	0	0	0	888498
Rv2282c	NC_000962	complement(2554938..2555876)	4.21162	-1.38095	-2.6044	5.12069e-05	0.000290391	0.204725	887253
Rv2286c	NC_000962	complement(2558877..2559569)	15.1579	-1.97752	-3.93814	0	0	0	887395
Rv2288	NC_000962	2561328..2561705	27.796	-1.63543	-3.1068	1.11022e-16	2.88225e-15	4.43867e-13	887702
cdh	NC_000962	2561675..2562457	36.1559	-1.52608	-2.88002	0	0	0	887342
Rv2327	NC_000962	2599988..2600479	246.787	1.38076	2.60405	0	0	0	888124
PE23	NC_000962	2600731..2601879	34.1308	1.06915	2.09819	2.84217e-14	6.31278e-13	1.1363e-10	888111
narK1	NC_000962	complement(2601914..2603461)	163.183	-1.72132	-3.29738	0	0	0	888116
Rv2331	NC_000962	2604297..2604683	49.755	-1.60216	-3.03597	0	0	0	888099
Rv2331A	NC_000962	2604740..2605078	31.7644	-1.90467	-3.74422	0	0	0	3205048
PPE39	NC_000962	complement(2634528..2635592)	8.88582	2.07931	4.22604	0	0	0	886003
Rv2377c	NC_000962	complement(2656215..2656430)	6.03065	1.08738	2.12488	0.0130938	0.0373499	1	885968
mbtD	NC_000962	complement(2667255..2670269)	20.4592	1.69774	3.24392	0	0	0	885850
mbtC	NC_000962	complement(2670269..2671603)	37.0133	2.03141	4.08805	0	0	0	885908
mbtB	NC_000962	complement(2671593..2675837)	49.1158	2.02908	4.08144	0	0	0	885838
mbtA	NC_000962	2675936..2677633	7.95798	1.61321	3.05931	0	0	0	885833
Rv2386a	NC_000962	2680458..2680667	39.513	1.05947	2.08417	4.46554e-08	4.57776e-07	0.000178532	19394680
rpfD	NC_000962	complement(2683248..2683712)	82.8126	-1.18778	-2.27801	3.60489e-13	7.06489e-12	1.44124e-09	885246
Rv2390c	NC_000962	complement(2683709..2684266)	85.1123	-1.33053	-2.51494	3.33067e-15	7.74187e-14	1.3316e-11	885866
eis	NC_000962	complement(2714124..2715332)	26.5271	-1.31684	-2.49119	1.11022e-16	2.88225e-15	4.43867e-13	885903
rpfE	NC_000962	complement(2751662..2752180)	29.9249	1.34542	2.54105	1.0586e-07	1.01493e-06	0.000423228	885760
Rv2478c	NC_000962	complement(2784123..2784608)	15.3375	-2.4157	-5.33578	0	0	0	887304
scoA	NC_000962	complement(2819124..2819870)	277.245	1.22727	2.34124	1.11022e-15	2.64207e-14	4.43867e-12	888503
Rv2600	NC_000962	2927990..2928391	32.471	-1.62845	-3.0918	4.44089e-16	1.10967e-14	1.77547e-12	887869
Rv2620c	NC_000962	complement(2947462..2947887)	62.0644	1.51218	2.8524	0	0	0	888497
Rv2621c	NC_000962	complement(2947884..2948558)	169.132	1.32297	2.50181	0	0	0	888565
Rv2622	NC_000962	2948636..2949457	13.058	1.27166	2.41439	6.19146e-05	0.000342846	0.247534	887825
Rv2630	NC_000962	2956893..2957432	603.628	-1.07041	-2.10003	5.53002e-13	1.05785e-11	2.2109e-09	887426
Rv2631	NC_000962	2957572..2958870	292.513	-1.27455	-2.41924	0	0	0	887431
Rv2640c	NC_000962	complement(2965478..2965837)	268.501	1.14621	2.21332	5.36349e-13	1.03092e-11	2.14432e-09	888594
Rv2647	NC_000962	2971563..2972027	17.8277	-1.02282	-2.03189	4.21101e-08	4.36156e-07	0.000168356	885870
Rv2654c	NC_000962	complement(2976989..2977234)	2.38682	1.83198	3.56025	0.00772435	0.023592	1	888154
dxs1	NC_000962	complement(2998052..2999968)	214.188	1.11126	2.16034	0	0	0	887461
fadE20	NC_000962	complement(3036131..3037291)	272.941	1.29263	2.44975	0	0	0	887866
miaA	NC_000962	complement(3039825..3040769)	41.533	1.31095	2.48104	0	0	0	887242
Rv2728c	NC_000962	complement(3040766..3041461)	76.6509	1.40265	2.64387	0	0	0	888330
Rv2729c	NC_000962	complement(3041570..3042475)	252.411	1.54497	2.91799	0	0	0	888333
Rv2781c	NC_000962	complement(3087950..3088984)	104.491	1.10513	2.15119	2.66454e-15	6.26636e-14	1.06528e-11	888488
pepR	NC_000962	complement(3089045..3090361)	175.489	1.00483	2.00671	2.65415e-11	4.31354e-10	1.06113e-07	888470
Rv2821c	NC_000962	complement(3128253..3128963)	16.8446	-1.14764	-2.21551	9.59612e-09	1.08684e-07	3.83653e-05	887741
efpA	NC_000962	complement(3153039..3154631)	1117.54	1.38645	2.61435	0	0	0	888575
fadD26	NC_000962	3243697..3245448	991.995	1.16196	2.23762	2.72397e-11	4.3913e-10	1.08904e-07	887603
ppsA	NC_000962	3245445..3251075	403.881	1.55282	2.93389	0	0	0	888183
Rv2956	NC_000962	3308668..3309399	45.0714	1.01778	2.0248	1.21584e-10	1.78711e-09	4.86094e-07	887486
leuD	NC_000962	complement(3344033..3344629)	126.61	-1.41644	-2.66926	0	0	0	888225
leuC	NC_000962	complement(3344654..3346075)	209.736	-1.11276	-2.16259	1.11022e-16	2.88225e-15	4.43867e-13	887875
Rv2989	NC_000962	3346147..3346848	167.765	-1.14026	-2.20421	5.67324e-14	1.22603e-12	2.26816e-10	887723
Rv2990c	NC_000962	complement(3346859..3347719)	160.112	1.02538	2.0355	8.54872e-13	1.58966e-11	3.41778e-09	887176
PPE48	NC_000962	complement(3380440..3380682)	10.3948	1.17467	2.25741	0.00152162	0.0058159	1	888512
Rv3047c	NC_000962	complement(3408022..3408306)	88.0307	-1.01489	-2.02074	1.95476e-07	1.79246e-06	0.000781513	888898
Rv3054c	NC_000962	complement(3415435..3415989)	442.674	1.2313	2.34778	7.05333e-08	6.91157e-07	0.000281992	887963
Rv3083	NC_000962	3448504..3449991	200.536	-13.5319	-11844.6	0	0	0	888655
lipR	NC_000962	3449997..3450923	132.415	-14.9378	-31386.1	3.2851e-10	4.54458e-09	1.31338e-06	888652
Rv3085	NC_000962	3450920..3451750	91.7104	-7.38568	-167.229	0	0	0	888656
Rv3087	NC_000962	3452925..3454343	65.0861	-1.6848	-3.21496	0	0	0	888653
tgs4	NC_000962	3454340..3455764	59.593	-1.3805	-2.60358	0	0	0	888669
Rv3093c	NC_000962	complement(3461760..3462764)	239.954	1.22284	2.33406	2.26263e-13	4.61531e-12	9.04601e-10	888663
Rv3094c	NC_000962	complement(3462761..3463891)	253.613	1.16269	2.23875	5.9952e-15	1.37752e-13	2.39688e-11	888661
moaA1	NC_000962	3477649..3478728	8.1063	3.64844	12.5397	0	0	0	888836
Rv3115	NC_000962	3481451..3482698	0.264943	-6.34594	-81.3427	0.0163255	0.0449513	1	888790
Rv3137	NC_000962	3503393..3504175	58.5131	-1.15837	-2.23205	2.38698e-13	4.81977e-12	9.54314e-10	888827
PPE52	NC_000962	complement(3510088..3511317)	148.762	1.13054	2.1894	2.80331e-13	5.54834e-12	1.12076e-09	887930
nuoK	NC_000962	3521924..3522223	64.0843	1.0049	2.0068	1.76509e-06	1.37075e-05	0.00705685	888764
Rv3168	NC_000962	3536102..3537238	38.4813	-1.10205	-2.1466	1.16239e-10	1.71485e-09	4.64725e-07	888778
whiB7	NC_000962	complement(3568401..3568679)	44.5019	-1.01032	-2.01436	4.18285e-07	3.64336e-06	0.0016723	3205083
rhlE	NC_000962	3587798..3589381	487.269	1.45118	2.73432	0	0	0	888840
Rv3212	NC_000962	3589394..3590617	244.941	1.27305	2.41672	0	0	0	887931
Rv3233c	NC_000962	complement(3609781..3610371)	30.0062	-2.33857	-5.058	0	0	0	888773
rubA	NC_000962	complement(3630571..3630738)	2716.76	1.07419	2.10553	2.817e-10	3.96562e-09	1.12623e-06	888747
Rv3312c	NC_000962	complement(3699404..3700330)	36.072	-1.1865	-2.27599	1.31006e-14	2.95911e-13	5.23763e-11	887939
Rv3312b	NC_000962	complement(3700356..3700526)	20.334	-1.42043	-2.67665	9.49539e-05	0.000497928	0.379626	19394686
Rv3312A	NC_000962	complement(3700705..3701016)	114.007	-1.06101	-2.0864	1.87653e-10	2.70843e-09	7.50235e-07	3205113
vapC44	NC_000962	complement(3707642..3708070)	56.0524	1.62937	3.09377	0	0	0	887245
vapB44	NC_000962	complement(3708074..3708316)	22.2102	1.60496	3.04187	1.08511e-09	1.40397e-08	4.33826e-06	887577
Rv3322c	NC_000962	complement(3708438..3709052)	110.276	3.39268	10.5027	0	0	0	887520
moaX	NC_000962	complement(3709049..3709714)	148.776	2.74965	6.72555	0	0	0	887578
moaC3	NC_000962	complement(3709715..3710248)	143.242	5.07572	33.7243	0	0	0	887981
Rv3324A	NC_000962	complement(3710245..3710379)	5.44222	5.05978	33.3537	3.3981e-06	2.48821e-05	0.0135856	3205081
vapB47	NC_000962	3826252..3826551	776.858	-3.56505	-11.8355	0	0	0	887505
vapC47	NC_000962	3826548..3826958	650.879	-3.39917	-10.55	0	0	0	887900
Rv3413c	NC_000962	complement(3832146..3833045)	55.2206	1.28316	2.43372	0	0	0	887925
sigD	NC_000962	complement(3833038..3833676)	103.094	1.13851	2.20154	1.11022e-16	2.88225e-15	4.43867e-13	887594
rimI	NC_000962	complement(3838586..3839062)	111.222	-1.47428	-2.77846	0	0	0	887555
Rv3424c	NC_000962	complement(3841714..3842076)	46.7852	1.70759	3.26614	0	0	0	887618
PPE57	NC_000962	3842239..3842769	35.8599	-12.2401	-4837.6	2.59216e-07	2.33411e-06	0.00103634	887635
PPE58	NC_000962	3843036..3843734	30.3907	-12.3967	-5392.33	1.86464e-07	1.72167e-06	0.000745482	887622
Rv3427c	NC_000962	complement(3843885..3844640)	19.5132	-11.8725	-3749.48	6.03723e-07	5.06013e-06	0.00241368	887631
Rv3428c	NC_000962	complement(3844738..3845970)	1.71856	-6.39853	-84.3625	3.27667e-10	4.54458e-09	1.31001e-06	887621
Rv3466	NC_000962	3883525..3884193	32.3234	-2.36194	-5.14063	0	0	0	887830
bpoA	NC_000962	complement(3889948..3890733)	16.3946	3.33218	10.0713	0	0	0	888101
PE31	NC_000962	3894093..3894389	878.542	-1.89062	-3.70795	0	0	0	888474
Rv3479	NC_000962	3895820..3898885	103.806	-1.37812	-2.59929	0	0	0	888478
Rv3484	NC_000962	3903078..3904616	378.068	1.64799	3.13397	0	0	0	888445
Rv3485c	NC_000962	complement(3904622..3905566)	83.576	-1.24098	-2.36359	0	0	0	888427
mce4F	NC_000962	complement(3911675..3913369)	57.3409	1.00004	2.00005	2.8213e-12	4.96897e-11	1.12796e-08	888376
PE_PGRS54	NC_000962	3931005..3936710	87.7041	1.03338	2.04681	5.49526e-08	5.54558e-07	0.0002197	888270
PE_PGRS56	NC_000962	3943812..3944963	8.64818	1.71491	3.28276	5.9423e-11	9.06768e-10	2.37573e-07	888306
PPE61	NC_000962	3969343..3970563	22.2483	-1.35991	-2.56669	2.15383e-14	4.83765e-13	8.61102e-11	888370
Rv3548c	NC_000962	complement(3987382..3988296)	101.565	1.06234	2.08832	0	0	0	887452
Rv3549c	NC_000962	complement(3988319..3989098)	204.624	1.38679	2.61497	0	0	0	887849
echA20	NC_000962	3989153..3989896	66.1874	1.21611	2.32319	0	0	0	888232
Rv3551	NC_000962	3989896..3990774	79.4558	1.36969	2.58416	0	0	0	887235
Rv3552	NC_000962	3990771..3991523	81.2483	1.51096	2.84999	0	0	0	887453
Rv3553	NC_000962	3991621..3992688	50.921	1.50739	2.84295	0	0	0	887190
fadA6	NC_000962	complement(3995804..3996964)	130.483	1.11981	2.17318	0	0	0	887285
fadD3	NC_000962	4001637..4003160	24.3172	1.2762	2.42201	8.88178e-16	2.15208e-14	3.55094e-12	887244
fadE31	NC_000962	4003161..4004294	29.8958	1.12573	2.18212	8.99281e-14	1.89228e-12	3.59532e-10	887884
fadE33	NC_000962	4005247..4006203	17.5953	1.12457	2.18036	1.1478e-09	1.47554e-08	4.58892e-06	888458
Rv3613c	NC_000962	complement(4053881..4054042)	86.5311	-1.28574	-2.43807	6.90337e-13	1.2897e-11	2.75997e-09	885124
espD	NC_000962	complement(4054142..4054696)	1313.14	-1.30885	-2.47745	0	0	0	885777
espC	NC_000962	complement(4054812..4055123)	1263.14	-1.52318	-2.87424	0	0	0	885770
espA	NC_000962	complement(4055197..4056375)	1775.67	-1.3247	-2.5048	6.66134e-16	1.6239e-14	2.6632e-12	885377
Rv3719	NC_000962	4162306..4163718	64.8063	-1.59609	-3.02323	0	0	0	885855
Rv3720	NC_000962	4163736..4164998	61.3154	-1.6461	-3.12987	0	0	0	885219
Rv3727	NC_000962	4172955..4174763	13.8841	1.31296	2.48452	6.31151e-12	1.06704e-10	2.52334e-08	885766
PPE66	NC_000962	complement(4189285..4190232)	69.2563	2.54476	5.8351	0	0	0	886262
PPE67	NC_000962	complement(4190284..4190517)	116.546	2.67318	6.37831	0	0	0	886257
Rv3740c	NC_000962	complement(4190833..4192179)	1256.7	1.54985	2.92786	0	0	0	885781
tcrX	NC_000962	complement(4211080..4211784)	33.2738	-1.38278	-2.6077	2.22045e-16	5.6906e-15	8.87734e-13	886100
Rv3787c	NC_000962	complement(4233610..4234536)	42.6003	3.11918	8.68892	0	0	0	886118
fadE35	NC_000962	4251085..4252866	47.5375	1.19016	2.28177	0	0	0	886122
mmpL8	NC_000962	complement(4288260..4291529)	169.998	-1.33242	-2.51825	0	0	0	886145
Rv3848	NC_000962	4322326..4323234	56.8876	-1.01865	-2.02602	8.18388e-10	1.07629e-08	3.27192e-06	886159
ethA	NC_000962	complement(4326004..4327473)	1949.15	1.26509	2.40342	9.88098e-15	2.24456e-13	3.95042e-11	886175
ethR	NC_000962	4327549..4328199	657.934	1.05486	2.07751	6.21947e-13	1.17846e-11	2.48654e-09	886189
whiB6	NC_000962	complement(4338171..4338521)	127.314	2.36047	5.13539	0	0	0	886190
espE	NC_000962	4340270..4341478	368.725	1.40801	2.65371	0	0	0	886185
espF	NC_000962	4341566..4341877	361.371	1.13422	2.19499	3.47133e-12	6.02948e-11	1.38784e-08	886172
espG1	NC_000962	4341880..4342731	403.562	1.17617	2.25976	0	0	0	886200
PE35	NC_000962	4350745..4351044	688.616	1.48358	2.79642	0	0	0	886191
PPE68	NC_000962	4351075..4352181	676.364	1.6182	3.06992	0	0	0	886201
esxB	NC_000962	4352274..4352576	10450.1	2.7978	6.95378	0	0	0	886194
esxA	NC_000962	4352609..4352896	4095.6	2.64651	6.26149	0	0	0	886209
espI	NC_000962	4353010..4355010	407.641	1.99272	3.97987	0	0	0	886206
eccD1	NC_000962	4355007..4356542	194.462	1.71667	3.28676	0	0	0	886207
espJ	NC_000962	4356693..4357535	218.645	1.43337	2.70077	0	0	0	886198
eccA2	NC_000962	complement(4364979..4366838)	60.7444	1.16409	2.24091	3.73035e-14	8.23974e-13	1.49139e-10	886210
eccE2	NC_000962	complement(4366908..4368521)	44.6308	1.24046	2.36274	0	0	0	886220
mycP2	NC_000962	complement(4368518..4370170)	46.9337	1.37206	2.5884	0	0	0	886215
