# Supplementary material for: Transcriptomic profile of the most successful Mycobacterium tuberculosis strain in Aragon, the MtZ strain, during exponential and stationary growth phases
Source: Microbiol Spectr. 2023 Oct 26;11(6):e04685-22. doi: 10.1128/spectrum.04685-22 (PMC10714837; doi:10.1128/spectrum.04685-22)
Supplement: Table S2 — Common_dif_expressed_genes. [file spectrum.04685-22-s0002.xlsx]

## Sheet: table S2
Supplemental Table S2. Lists of the common differentially expressed genes vs H37Rv for exponential and stationary phases.
Common genes in stationary phase		Common genes in exponential phase MS 387 and HMS 2742
whiB5		ileT		Green: upregulated genes
ino1		alaT		Red: downregulated genes
Rv0047c		leuT
vapC1		rpsF
Rv0068		Rv0068
PPE1		Rv0111
fcoT		ldtA
fadD10		oxyS
Rv0100		PE_PGRS2
nrp		fbpC
Rv0104		Rv0145
Rv0111		mymT
oxcA		Rv0188
Rv0146		Rv0313
Rv0147		Rv0336
Rv0148		iniB
mce1R		Rv0386
Rv0195		purT
Rv0196		pknG
Rv0197		glnH
fadE5		Rv0481c
PPE3		regX3
PPE5		mmpS2
Rv0320		mmpL2
iniB		Rv0678
iniA		Rv0740
mmpL4		Rv0750
mmpS4		PE_PGRS11
icl1		phoP
fadB2		PE_PGRS14
umaA		Rv0837c
Rv0474		pip
hbhA		PE_PGRS15
Rv0516c		PPE14
mmpL5		Rv0921
mmpS5		pstS3
Rv0740		Rv0950c
Rv0750		Rv0968
Rv0759c		fadE12
Rv0797		accA2
rpfA		Rv0990c
echA7		Rv0996
fadE12		Rv0997a
accA2		Rv0997
esxJ		PPE15
lipU		PE8
Rv1085c		Rv1045
Rv1179c		Rv1075c
pks3		lipU
pks4		Rv1085c
papA3		Rv1096
mmpL10		Rv1129c
Rv1184c		prpD
Rv1216c		prpC
Rv1217c		Rv1132
Rv1218c		PPE16
Rv1219c		pks3
rrs		pks4
PPE19		papA3
Rv1371		mmpL10
Rv1372		rocA
Rv1405c		Rv1188
PE16		Rv1265
Rv1435c		lprD
Rv1461		irtA
Rv1462		irtB
Rv1463		Rv1371
csd		Rv1372
Rv1465		Rv1378c
Rv1478		pyrB
Rv1491c		pyrC
pks5		Rv1433
Rv1566c		mutB
Rv1588c		lipL
Rv1592c		Rv1500
TB15.3		Rv1519
Rv1638A		Rv1520
Rv1647		mmpL12
Rv1648		pks5
Rv1669		lspA
Rv1671		Rv1577c
cut1		Rv1586c
wag22		Rv1587c
Rv1760		Rv1588c
Rv1761c		Rv1593c
Rv1762c		leuV
Rv1765c		Rv1638A
lppF		PE_PGRS30
Rv1973		Rv1685c
vapC36		Rv1686c
Rv2104a		Rv1687c
fadD15		Rv1702c
glpD1		MTS1338
Rv2251		wag22
Rv2277c		Rv1760
Rv2286c		Rv1761c
Rv2288		Rv1762c
cdh		Rv1765c
Rv2327		PE20
narK1		Rv1817
Rv2331		PE_PGRS33
Rv2331A		ureA
mbtC		ureF
mbtB		rpfC
mbtA		Rv1894c
Rv2386a		Rv1936
rpfD		Rv1937
Rv2390c		ephB
rpfE		Rv1939
Rv2478c		ribA1
Rv2600		higB
Rv2620c		yrbE3A
Rv2621c		mce3A
Rv2622		mce3C
dxs1		mce3D
miaA		vapB36
Rv2728c		PE_PGRS35
Rv2729c		Rv1985c
Rv2821c		Rv1986
efpA		Rv1987
Rv2990c		ctpG
PPE48		Rv1993c
Rv3083		cmtR
lipR		Rv2034
Rv3085		Rv2036
Rv3087		Rv2104a
tgs4		metH
Rv3093c		lppL
Rv3094c		murE
moaA1		Rv2164c
Rv3115		fadD15
rhlE		Rv2189c
Rv3212		Rv2190c
Rv3233c		valV
Rv3312b		acpM
vapC44		Rv2277c
vapB44		PPE39
Rv3322c		mbtG
moaX		mbtC
moaC3		mbtB
Rv3324A		mbtA
vapB47		mbtI
vapC47		sirA
Rv3413c		cysH
sigD		che1
rimI		ggtB
Rv3424c		ahpC
PPE57		rpfE
PPE58		mmuM
Rv3427c		Rv2478c
Rv3428c		argW
Rv3466		bkdB
bpoA		bkdA
PE31		Rv2499c
Rv3479		fadE19
Rv3484		accA1
Rv3485c		accD1
PE_PGRS56		scoB
PPE61		scoA
Rv3551		vapB17
Rv3553		vapC17
fadD3		vapC19
Rv3613c		Rv2557
espD		PE_PGRS44
espC		vapB41
espA		Rv2620c
Rv3719		Rv2621c
Rv3720		PE_PGRS46
Rv3727		Rv2652c
PPE66		Rv2658c
PPE67		Rv2659c
Rv3740c		Rv2660c
tcrX		Rv2662
Rv3787c		Rv2721c
fadE35		ald
mmpL8		vapB22
ethA		nicT
ethR		Rv2884
whiB6		Rv2886c
espE		Rv2956
PPE68		Rv2963
esxB		purU
esxA		pknK
espI		Rv3128c
eccD1		Rv3137
espJ		Rv3189
mycP2		Rv3205c
		Rv3209
		Rv3322c
		moaX
		moaC3
		Rv3324A
		PPE55
		dnaE2
		echA18
		Rv3394c
		Rv3395c
		Rv3402c
		vapB47
		vapC47
		choD
		Rv3413c
		sigD
		whiB3
		groES
		Rv3427c
		Rv3440c
		Rv3467
		bpoA
		Rv3485c
		Rv3486
		lipF
		Rv3502c
		fdxD
		kshA
		Rv3528c
		Rv3531c
		hsaF
		hsaG
		hsaE
		cyp125
		Rv3549c
		thrU
		Rv3776
		Rv3778c
		Rv3786c
		Rv3787c
		papA1
		pks2
		Rv3839
		bfrB
		Rv3847
		Rv3863
		espF
		esxB
		esxA
		espK
		eccA2
		eccE2
		lprK
		nrdB
		F6
		narU
		PPE5
		glyU
		PPE7
		pks6
		Rv0412c
		PE_PGRS6
		Rv0560c
		tyrT
		Rv0569
		thrT
		rplJ
		mkl
		rplN
		Rv0725c
		PE_PGRS10
		Rv0767c
		Rv0790c
		Rv0791c
		Rv0792c
		ASdes
		lysT
		gluT
		aspT
		Rv0841
		alaV
		esxJ
		Rv1049
		Rv1078
		Rv1157c
		Rv1158c
		Rv1258c
		mcr11
		pknH
		Rv1287
		rrs
		rrl
		rrf
		Rv1342c
		mbtL
		mbtM
		mbtN
		mbtK
		Rv1351
		Rv1366A
		metK
		cyp132
		Rv1435c
		secG
		Rv1478
		Rv1592c
		Rv1639c
		infC
		pks7
		pks8
		pks17
		pks9
		Rv1738
		Rv1739c
		PPE24
		Rv1754c
		mazF5
		Rv1954c
		vapC36
		Rv1995
		Rv2035
		ASpks
		hisE
		PPE37
		Rv2132
		leuU
		murG
		rnpB
		Rv2323c
		PE23
		Rv2331A
		moeW
		asnT
		Rv2348c
		PPE38
		mbtF
		hisT
		lysU
		Rv2536
		Rv2551c
		Rv2560
		Rv2600
		valT
		glyT
		valU
		Rv2651c
		Rv2664
		Rv2699c
		Rv2912c
		ppsC
		ppsD
		gluU
		alaU
		Rv3073c
		Rv3083
		lipR
		Rv3085
		moaA1
		moaD1
		Rv3115
		Rv3129
		nuoB
		nuoL
		metU
		TB7.3
		desA3
		Rv3249c
		rubB
		alkB
		lat
		Rv3378c
		PPE57
		PPE58
		Rv3428c
		PE31
		B11
		C8
		tcrX
		Rv3769
		serT
		fadE35
		pirG
		whiB6
		espE
		espI
		mycP2
		eccD2
		Rv1847
		Rv2331
		mez
		Rv3231c
		Rv3233c
		Rv3312c
		Rv3312b
		Rv3719
		Rv3720
		Rv3752c
		Rv2100
		Rv3269
		sigF
		rsbW
		usfY
		Rv3289c
		Rv3675
		serV
