# Supplementary material for: Transcriptomic profile of the most successful Mycobacterium tuberculosis strain in Aragon, the MtZ strain, during exponential and stationary growth phases
Source: Microbiol Spectr. 2023 Oct 26;11(6):e04685-22. doi: 10.1128/spectrum.04685-22 (PMC10714837; doi:10.1128/spectrum.04685-22)
Supplement: Table S3 — Genes classified by functional pathways. [file spectrum.04685-22-s0003.xlsx]

## Sheet: Table S3.1
Table S3. Differentially expressed genes classified by functional categories.
Table S3.1.Upregulated genes in MtZ exponential phase
Table S3.2. Downregulated genes in MtZ exponential phase
Table S3.3. Upregulated genes in MtZ stationary phase
Table S3.4. Downregulated genes in MtZ stationary phase
Table S3.1.Upregulated genes in MtZ exponential phase
Pathogenesis	KSHA|CHOD|ESPI|PIRG|LYSU|REGX3|PKNG|PE_PGRS33|SIGD|ESXA|ESXB|PKS5|RV0386|PKS7|PKS6|LSPA|PHOP|PKNK|RPFC|WHIB6
	kshA	Involved in the degradation of cholesterol	Involved in the pathway steroid biosynthesis, which is part of Lipid metabolism
	choD	Catalyzes the oxidation and isomerization of cholesterol to cholestenone (4-cholesten-3-one), which is an initial step in the cholesterol degradation process. Required for virulence.	Involved in the pathway cholesterol degradation, which is part of Steroid metabolism
	espI	ESX-1 secretion-associated protein EspI. Conserved proline and alanine rich protein. Required to repress ESX-1-mediated secretion under low ATP conditions. This function requires the ATP-binding motif	Negative regulation of cell division, protein secretion by the type VII secretion system
	pirG	Surface-exposed protein required for multiplication and intracellular growth. Seems to play a role in virulence	Biological process involved in interaction with host
	lysU	tRNA-Lys
	regX3	Part of a two-component regulatory system RegX3/SenX3. Asimilación de fosfato	Regulation of phosphate metabolic process
	pknG	Plays a crucial role in the survival of mycobacteria within host macrophages, by blocking the intracellular degradation of mycobacteria in lysosomes
	PE_PGRS33	Induces TNF-alpha release through human Toll-like receptor 2 (TLR2) signaling pathway, leading to macrophage apoptosis	Modulation by symbiont of host innate immune response
	PE_PGRS30	Mediates suppression of proinflammatory immune response in macrophages via modulation of host cytokine response. Required for full virulence. Involved in inhibition of phago-lysosome fusion
	sigD	Positively autoregulates, probably directly, expressed at a relatively high level throughout exponential growth and during stationary phase. Expression decreases during O2 depletion (hypoxia)	Response to heat
	esxA	A secreted protein that plays a number of roles in modulating the host's immune response to infection as well as being responsible for bacterial escape into the host cytoplasm. Mucha más información en Uniprot	Modulation by symbiont of host signal transduction pathway
	esxB	Involved in translocation of bacteria from the host (human) phagolysosome to the host cytoplasm. Mucha más información en Uniprot	protein secretion by the type VII secretion system
	pks5	Involved in the biosynthesis of a polymethyl-branched fatty acid (PMB-FA) that might only be produced during host infection. Is required for the full virulence of M.tuberculosis during host infection.	Involved in the pathway fatty acid biosynthesis, which is part of Lipid metabolism
	Rv0386	Transcriptional regulatory protein	cAMP biosynthetic process
	pks7	Potentially involved in some intermediate steps for the synthesis of a polyketide molecule which may be involved in secondary metabolism	Fatty acid biosynthetic process
	pks6	Polyketide synthase possibly involved in lipid synthesis	Fatty acid biosynthetic process
	lspA	Specifically catalyzes the removal of signal peptides from prolipoproteins	Involved in the pathway lipoprotein biosynthesis (signal peptide cleavage), which is part of Protein modification
	phoP	Part of the two component regulatory system PHOP/PHOQ. This protein is thought to be a positive regulator for the phosphate regulon, required for intracellular growth	Glycolipid biosynthetic process
	rpfC	Factor that stimulates resuscitation of dormant cells. Has peptidoglycan (PG) hydrolytic activity. Has little to no effect on actively-growing cells. KEGG relacionado con la formación de biofilms, motilidad y virulencia
	pknK	Key microbial factor involved in regulation of early and late events in tuberculosis infection, and in host-pathogen interactions. Modulates host immunity during early infection. Slows mycobacterial growth during chronic infection in host and during a variety of stress conditions in vitro. Regulates the expression of a large subset of tRNA genes as a means to facilitate adaptation to changing gro…	Protein autophosphorylation
	whiB6	Acts as a transcriptional regulator. Probably redox-responsive. Weakly expressed in exponential phase, more induced upon entry into stationary phase. Slightly induced during entry into hypoxia, by cAMP, in macrophage infection.	Regulatory proteins
	mce3A	Thought to be involved in host cell invasion
	mce3C	Thought to be involved in host cell invasion
	mce3D	Thought to be involved in host cell invasion
	Rv1478/ripB	Peptidoglycan endopeptidase that cleaves the bond between D-glutamate and meso-diaminopimelate. Binds high-molecular weight peptidoglycan, but does not degrade it. Required for normal separation of daughter cells after cell division and cell wall integrity. Required for host cell invasion	Cell wall organization
	Rv1433	Probable L,D-transpeptidase that may perform as-yet-unknown cross-linking reactions in M.tuberculosis. May function in the anchoring of proteins to peptidoglycan	Involved in the pathway peptidoglycan biosynthesis, which is part of Cell wall biogenesis
	ldtA	Involved in peptidoglycan synthesis. Catalyzes the formation of 3->3 crosslinks between peptidoglycan subunits.	involved in the pathway peptidoglycan biosynthesis, which is part of Cell wall biogenesis
Interspecies interaction between organisms	NUOL|KSHA|ESPE|AHPC|CYP125|ESPI|PIRG|LYSU|RV2659C|RV1738|SECG|PKNH|PKNG|SIGD|RV1586C|PKS5|PKS7|PKS6|LSPA|PKNK|RPFC|LPRK|RV0792C|CHOD|PPE55|REGX3|PE_PGRS33|ESXA|MMPL2|ESXB|RV3378C|ECCD2|RV0386|MMPL12|PHOP|PSTS3
	nuoL	Involved in aerobic|anaerobic respiration [catalytic activity: NADH + ubiquinone = NAD(+) + ubiquinol]	Oxidative phosphorylation, ATP synthesis coupled electron transport, electron transport coupled proton transport
	kshA	Involved in the degradation of cholesterol	Involved in the pathway steroid biosynthesis, which is part of Lipid metabolism
	espE	ESX-1 secretion-associated protein	Biological process involved in interaction with host
	ahpC	Plays a role in cell protection against oxidative stress by detoxifying peroxides	Cell redox homeostasis
	cyp125	Involved in the utilization of cholesterol as the sole carbon and energy source by degrading the side chain during infection	Involved in the pathway cholesterol degradation, which is part of Steroid metabolism
	espI	ESX-1 secretion-associated protein EspI. Conserved proline and alanine rich protein. Required to repress ESX-1-mediated secretion under low ATP conditions. This function requires the ATP-binding motif	Negative regulation of cell division, protein secretion by the type VII secretion system
	pirG	Surface-exposed protein required for multiplication and intracellular growth. Seems to play a role in virulence	Biological process involved in interaction with host
	choD	Catalyzes the oxidation and isomerization of cholesterol to cholestenone (4-cholesten-3-one), which is an initial step in the cholesterol degradation process. Required for virulence.	Involved in the pathway cholesterol degradation, which is part of Steroid metabolism
	PPE55	Function unknown	induction by symbiont of host immune response
	regX3	Part of a two-component regulatory system RegX3/SenX3. Asimilación de fosfato	Regulation of phosphate metabolic process
	Rv2659c	Sequence integration. Integrase is necessary for integration of a phage into the host genome by site-specific recombination. In conjunction with excisionase, integrase is also necessary for excision of the prophage from the host genome	Establishment of integrated proviral latency
	Rv1738	Unknown	Response to host immune response
	secG	Involved in protein export. Participates in an early event of protein translocation	Protein secretion, Quorum sensing, Bacterial secretion system
	pknH	May regulate bacterial growth in response to external signals to facilitate adaptation to the host environment. In vitro, phosphorylates several substrates such as EmbR, DevR (DosR), DacB1 and Rv0681
	pknG	Plays a crucial role in the survival of mycobacteria within host macrophages, by blocking the intracellular degradation of mycobacteria in lysosomes
	PE_PGRS33	Induces TNF-alpha release through human Toll-like receptor 2 (TLR2) signaling pathway, leading to macrophage apoptosis	Modulation by symbiont of host innate immune response
	sigD	Positively autoregulates, probably directly, expressed at a relatively high level throughout exponential growth and during stationary phase. Expression decreases during O2 depletion (hypoxia)	Response to heat
	Rv1586c	Integration of phiRv1 into chromosome
	esxA	A secreted protein that plays a number of roles in modulating the host's immune response to infection as well as being responsible for bacterial escape into the host cytoplasm. Mucha más información en Uniprot	Modulation by symbiont of host signal transduction pathway
	mmpL2	Thought to be involved in fatty acid transport	Biological process involved in interaction with host
	esxB	Involved in translocation of bacteria from the host (human) phagolysosome to the host cytoplasm. Mucha más información en Uniprot	protein secretion by the type VII secretion system
	pks5	Involved in the biosynthesis of a polymethyl-branched fatty acid (PMB-FA) that might only be produced during host infection. Is required for the full virulence of M.tuberculosis during host infection.	Involved in the pathway fatty acid biosynthesis, which is part of Lipid metabolism
	pks7	Potentially involved in some intermediate steps for the synthesis of a polyketide molecule which may be involved in secondary metabolism	Fatty acid biosynthetic process
	pks6	Polyketide synthase possibly involved in lipid synthesis	Fatty acid biosynthetic process
	Rv0386	Transcriptional regulatory protein	cAMP biosynthetic process
	mmpL12	Thought to be involved in fatty acid transport	Response to host immune response
	lspA	Specifically catalyzes the removal of signal peptides from prolipoproteins	Involved in the pathway lipoprotein biosynthesis (signal peptide cleavage), which is part of Protein modification
	phoP	Part of the two component regulatory system PHOP/PHOQ. This protein is thought to be a positive regulator for the phosphate regulon, required for intracellular growth	Glycolipid biosynthetic process
	rpfC	Factor that stimulates resuscitation of dormant cells. Has peptidoglycan (PG) hydrolytic activity. Has little to no effect on actively-growing cells. KEGG relacionado con la formación de biofilms, motilidad y virulencia
	lprK	Possible Mce-family lipoprotein LprK (Mce-family lipoprotein Mce1E). Thought to be involved in host cell invasion.	Biological process involved in interaction with host
	Rv0792c	Involved in transcriptional mechanism	Regulatory proteins
	Rv3378c	Tuberculosinyl transferase that catalyzes the condensation of adenosine and tuberculosinyl diphosphate (TbPP) to generate 1-tuberculosinyladenosine (1-TbAd), which acts as an antiacid that directly protects M.tuberculosis from acid pH and physically remodels M.tuberculosis phagolysosomes	Diterpenoid biosynthetic process, response to host immune response
	eccD2	ESX conserved component EccD2. ESX-2 type VII secretion system protein. Probable transmembrane protein.	Evasion of host immune response
	pknK	Key microbial factor involved in regulation of early and late events in tuberculosis infection, and in host-pathogen interactions. Modulates host immunity during early infection. Slows mycobacterial growth during chronic infection in host and during a variety of stress conditions in vitro. Regulates the expression of a large subset of tRNA genes as a means to facilitate adaptation to changing gro…	Protein autophosphorylation
	pstS3	Functions in inorganic phosphate uptake, is probably the main carrier for phosphate uptake. Part of the ABC transporter complex PstSACB involved in phosphate import. Probably plays a role in host phagosome maturation arrest	Biological process involved in interaction with host
Response to organic substance	RV1687C|KSHA|RV1685C|RV1686C|GROES
	Rv1687c	Involved in active transport of undetermined substrate (possibly drug) across the membrane. Responsible for energy coupling to the transport system	Response to organic substance
	kshA	Involved in the degradation of cholesterol	Involved in the pathway steroid biosynthesis, which is part of Lipid metabolism
	Rv1685c	HTH tetR-type domain-containing protein	Response to organic substance
	Rv1686c	Transport permease protein	Response to organic substance
	groES	Together with the chaperonin GroEL, plays an essential role in assisting protein folding. The GroEL-GroES system forms a nano-cage that allows encapsulation of the non-native substrate proteins and provides a physical environment optimized to promote and accelerate protein folding	Cellular response to heat
Response to stimulus	NUOL|KSHA|RV3394C|AHPC|SCOB|RV2884|LYSU|FBPC|RV1738|SECG|RV1687C|PKNH|PKNG|SIGD|RV1685C|RV0792C|RV2035|RV3395C|DNAE2|RV2557|PPE55|RV1986|BFRB|REGX3|RV0569|PE_PGRS11|PE_PGRS33|CTPG|ESXA|MYMT|CMTR|RV1686C|RV3378C|ECCD2|ALD|RV0386|MMPL12|GROES|PHOP|HIGB|PSTS3|BPOA
	nuoL	Involved in aerobic|anaerobic respiration [catalytic activity: NADH + ubiquinone = NAD(+) + ubiquinol]	Oxidative phosphorylation, ATP synthesis coupled electron transport, electron transport coupled proton transport
	Rv3394c	UmuC domain-containing protein	DNA repair, SOS response
	kshA	Involved in the degradation of cholesterol	Involved in the pathway steroid biosynthesis, which is part of Lipid metabolism
	ahpC	Plays a role in cell protection against oxidative stress by detoxifying peroxides	Cell redox homeostasis
	scoB	Involved in various degradation and synthesis [catalytic activity: succinyl-CoA + a 3-oxo acid = succinate + a 3-oxo-acyl-CoA]	Degradación de valina, leucina e isolecuina. Metabolismo del butanoato
	Rv2884	Involved in transcriptional mechanism
	Rv1738	Unknown	Response to host immune response
	secG	Involved in protein export. Participates in an early event of protein translocation	Protein secretion, Quorum sensing, Bacterial secretion system
	fbpC	The antigen 85 proteins (FbpA, FbpB, FbpC) are responsible for the high affinity of mycobacteria to fibronectin, a large adhesive glycoprotein, which facilitates the attachment of M.tuberculosis to murine alveolar macrophages (AMs). They also help to maintain the integrity of the cell wall by catalyzing the transfer of mycolic acids to cell wall arabinogalactan	glycolipid biosynthetic process, Arabinogalactan biosynthesis
	Rv1687c	Involved in active transport of undetermined substrate (possibly drug) across the membrane. Responsible for energy coupling to the transport system	Response to organic substance
	pknG	Plays a crucial role in the survival of mycobacteria within host macrophages, by blocking the intracellular degradation of mycobacteria in lysosomes
	sigD	Positively autoregulates, probably directly, expressed at a relatively high level throughout exponential growth and during stationary phase. Expression decreases during O2 depletion (hypoxia)	Response to heat
	Rv1685c	HTH tetR-type domain-containing protein	Response to organic substance
	Rv0792c	Involved in transcriptional mechanism	Regulatory proteins
	Rv2035	Unknown
	Rv3395c	Unknown	DNA repair
	dnaE2	DNA polymerase involved in damage-induced mutagenesis and translesion synthesis	DNA repair
	PPE55	Function unknown	Induction by symbiont of host immune response
	Rv2557	Thought to be involved in the persistence in the host	Cellular response to starvation
	Rv1986	Catalyzes the efflux of L-lysine	Amino acid transport
	bfrB	Involved in iron storage; ferritin is an intracellular molecule that stores iron in a soluble, nontoxic, readily available form. The functional molecule, which is composed of 24 chains, is roughly spherical and contains a central cavity in which the polymeric ferric iron core is deposited	Intracellular sequestering of iron ion, iron ion transport, response to hypoxia, response to nitrosative stress
	regX3	Part of a two-component regulatory system RegX3/SenX3. Asimilación de fosfato	Regulation of phosphate metabolic process
	Rv0569	Unknown	Response to hypoxia
	PE_PGRS11	Induces maturation and activation of human dendritic cells (DCs), potentially contributing to the initiation of innate immune responses during tuberculosis infection and hence regulate the clinical course of tuberculosis. Involved in resistance to oxidative stress	Glycolytic process, response to hypoxia
	PE_PGRS33	Induces TNF-alpha release through human Toll-like receptor 2 (TLR2) signaling pathway, leading to macrophage apoptosis	Modulation by symbiont of host innate immune response
	ctpG	Metal cation-transporting ATPase; possibly catalyzes the transport of an undetermined metal cation with the hydrolysis of ATP	response to copper ion
	esxA	A secreted protein that plays a number of roles in modulating the host's immune response to infection as well as being responsible for bacterial escape into the host cytoplasm. Mucha más información en Uniprot	Modulation by symbiont of host signal transduction pathway
	mymT	Protects M.tuberculosis from copper toxicity	Copper ion homeostasis
	cmtR	Metal-responsive transcriptional repressor for the cmt operon. Binding of cadmium or lead causes the repressor to dissociate from the DNA	Regulation of gene expression, response to cadmium ion, response to lead ion
	Rv1686c	Transport permease protein	Response to organic substance
	Rv3378	Tuberculosinyl transferase that catalyzes the condensation of adenosine and tuberculosinyl diphosphate (TbPP) to generate 1-tuberculosinyladenosine (1-TbAd), which acts as an antiacid that directly protects M.tuberculosis from acid pH and physically remodels M.tuberculosis phagolysosomes	Diterpenoid biosynthetic process, response to host immune response
	eccD2	ESX conserved component EccD2. ESX-2 type VII secretion system protein. Probable transmembrane protein.	Evasion of host immune response
	ald	Catalyzes the reversible reductive amination of pyruvate to L-alanine. May play a role in cell wall synthesis as L-alanine is an important constituent of the peptidoglycan layer	Part of the pathway L-alanine degradation via dehydrogenase pathway, which is itself part of Amino-acid degradation
	Rv0386	Transcriptional regulatory protein	cAMP biosynthetic process
	mmpL12	Thought to be involved in fatty acid transport	Response to host immune response
	groES	Together with the chaperonin GroEL, plays an essential role in assisting protein folding. The GroEL-GroES system forms a nano-cage that allows encapsulation of the non-native substrate proteins and provides a physical environment optimized to promote and accelerate protein folding	Cellular response to heat
	phoP	Part of the two component regulatory system PHOP/PHOQ. This protein is thought to be a positive regulator for the phosphate regulon, required for intracellular growth	Glycolipid biosynthetic process
	higB	Toxic component of an atypical, type II toxin-antitoxin chaperone (TAC) system	Negative/positive regulation of growth, response to hypoxia
	pstS3	Functions in inorganic phosphate uptake, is probably the main carrier for phosphate uptake. Part of the ABC transporter complex PstSACB involved in phosphate import. Probably plays a role in host phagosome maturation arrest	Biological process involved in interaction with host
	bpoA	Involved in detoxification reactions
	pknH	May regulate bacterial growth in response to external signals to facilitate adaptation to the host environment. In vitro, phosphorylates several substrates such as EmbR, DevR (DosR), DacB1 and Rv0681
	mazF5	Toxic component of a type II toxin-antitoxin (TA) system. Upon expression in M.smegmatis inhibits colony formation. Its toxic effect is neutralized by coexpression with cognate antitoxin MazE5. Probably an endoribonuclease
Modulation of signal transduction in other organism	PKNG|ESXA
Modulation by symbiont of host signal transduction pathway
	pknG	Plays a crucial role in the survival of mycobacteria within host macrophages, by blocking the intracellular degradation of mycobacteria in lysosomes
	esxA	A secreted protein that plays a number of roles in modulating the host's immune response to infection as well as being responsible for bacterial escape into the host cytoplasm. Mucha más información en Uniprot	Modulation by symbiont of host signal transduction pathway
Viral latency	RV1586C|RV2659C
Establishment of viral latency
Establishment of integrated proviral latency
	Rv1586c	Integration of phiRv1 into chromosome
	Rv2659c	Sequence integration. Integrase is necessary for integration of a phage into the host genome by site-specific recombination. In conjunction with excisionase, integrase is also necessary for excision of the prophage from the host genome	Establishment of integrated proviral latency
	Rv2658c	Possible prophage protein
	Rv1577c	PhiRv1 phage protein
	Rv2651c	Possible PhiRv2 prophage protease
Symbiotic process	NUOL|RV0792C|ESPE|AHPC|CYP125|PPE55|PIRG|RV2659C|RV1738|SECG|PKNH|PKNG|PE_PGRS33|RV1586C|ESXA|MMPL2|RV3378C|ECCD2|MMPL12|PKS6|LPRK|PSTS3
	nuoL	Involved in aerobic|anaerobic respiration [catalytic activity: NADH + ubiquinone = NAD(+) + ubiquinol]
	Rv0792c	Involved in transcriptional mechanism	Regulatory proteins
	espE	ESX-1 secretion-associated protein	Biological process involved in interaction with host
	ahpC	Plays a role in cell protection against oxidative stress by detoxifying peroxides	Cell redox homeostasis
	cyp125	Involved in the utilization of cholesterol as the sole carbon and energy source by degrading the side chain during infection	Involved in the pathway cholesterol degradation, which is part of Steroid metabolism
	PPE55	Function unknown	Induction by symbiont of host immune response
	pirG	Surface-exposed protein required for multiplication and intracellular growth. Seems to play a role in virulence	Biological process involved in interaction with host
	Rv2659c	Sequence integration. Integrase is necessary for integration of a phage into the host genome by site-specific recombination. In conjunction with excisionase, integrase is also necessary for excision of the prophage from the host genome	Establishment of integrated proviral latency
	Rv1738	Unknown	Response to host immune response
	secG	Involved in protein export. Participates in an early event of protein translocation	Protein secretion, Quorum sensing, Bacterial secretion system
	pknH	May regulate bacterial growth in response to external signals to facilitate adaptation to the host environment. In vitro, phosphorylates several substrates such as EmbR, DevR (DosR), DacB1 and Rv0681
	pknG	Plays a crucial role in the survival of mycobacteria within host macrophages, by blocking the intracellular degradation of mycobacteria in lysosomes
	PE_PGRS33	Induces TNF-alpha release through human Toll-like receptor 2 (TLR2) signaling pathway, leading to macrophage apoptosis	Modulation by symbiont of host innate immune response
	Rv1586c	Integration of phiRv1 into chromosome
	esxA	A secreted protein that plays a number of roles in modulating the host's immune response to infection as well as being responsible for bacterial escape into the host cytoplasm. Mucha más información en Uniprot	Modulation by symbiont of host signal transduction pathway
	mmpL2	Thought to be involved in fatty acid transport	Biological process involved in interaction with host
	Rv3378	Tuberculosinyl transferase that catalyzes the condensation of adenosine and tuberculosinyl diphosphate (TbPP) to generate 1-tuberculosinyladenosine (1-TbAd), which acts as an antiacid that directly protects M.tuberculosis from acid pH and physically remodels M.tuberculosis phagolysosomes	Diterpenoid biosynthetic process, response to host immune response
	eccD2	ESX conserved component EccD2. ESX-2 type VII secretion system protein. Probable transmembrane protein.	Evasion of host immune response
	mmpL12	Thought to be involved in fatty acid transport	Response to host immune response
	pks6	Polyketide synthase possibly involved in lipid synthesis	Fatty acid biosynthetic process
	lprK	Possible Mce-family lipoprotein LprK (Mce-family lipoprotein Mce1E). Thought to be involved in host cell invasion.	Biological process involved in interaction with host
	pstS3	Functions in inorganic phosphate uptake, is probably the main carrier for phosphate uptake. Part of the ABC transporter complex PstSACB involved in phosphate import. Probably plays a role in host phagosome maturation arrest	Biological process involved in interaction with host
Response to host immune response	NUOL|RV0792C|AHPC|PPE55|RV1738|SECG|PKNH|PKNG|PE_PGRS33|ESXA|RV3378C|ECCD2|MMPL12|PSTS3
Response to defenses of other organism
Response to host defenses
Protein secretion by the type VII secretion system	ESXA|ESPI|ESXB|PHOP|WHIB6|ESXJ|ESPK
	esxA	A secreted protein that plays a number of roles in modulating the host's immune response to infection as well as being responsible for bacterial escape into the host cytoplasm. Mucha más información en Uniprot	Modulation by symbiont of host signal transduction pathway
	espE	ESX-1 secretion-associated protein	Biological process involved in interaction with host
	esxB	Involved in translocation of bacteria from the host (human) phagolysosome to the host cytoplasm. Mucha más información en Uniprot	protein secretion by the type VII secretion system
	phoP	Part of the two component regulatory system PHOP/PHOQ. This protein is thought to be a positive regulator for the phosphate regulon, required for intracellular growth	Glycolipid biosynthetic process
	whiB6	Acts as a transcriptional regulator. Probably redox-responsive. Weakly expressed in exponential phase, more induced upon entry into stationary phase. Slightly induced during entry into hypoxia, by cAMP, in macrophage infection.	Regulatory proteins
	espK	May act as a chaperone that facilitates EspB secretion through an interaction with EccCb1.
Multi-organism cellular process	PE_PGRS33|ESXA|ESXB|RV2536|WHIB6|ESXJ|ESPK
	PE_PGRS33	Induces TNF-alpha release through human Toll-like receptor 2 (TLR2) signaling pathway, leading to macrophage apoptosis	Modulation by symbiont of host innate immune response
	esxA	A secreted protein that plays a number of roles in modulating the host's immune response to infection as well as being responsible for bacterial escape into the host cytoplasm. Mucha más información en Uniprot	Modulation by symbiont of host signal transduction pathway
	esxB	Involved in translocation of bacteria from the host (human) phagolysosome to the host cytoplasm. Mucha más información en Uniprot	Protein secretion by the type VII secretion system
	Rv2536	Probable conserved transmembrane protein	Host cell surface binding
Protein localization to extracellular region	SECG|ESXA|ESPI|ESXB|PHOP|WHIB6|ESXJ|ESPK
Export from cell
Protein secretion
Secretion by cell
Peptide secretion
Establishment of protein localization to extracellular region
macromolecule localization	SECG|ESXA|ESPI|ESXB|YRBE3A|MMPL10|PHOP|MKL|FBPC|ESXJ|ESPK
	secG	Involved in protein export. Participates in an early event of protein translocation	Protein secretion, Quorum sensing, Bacterial secretion system
	esxA	A secreted protein that plays a number of roles in modulating the host's immune response to infection as well as being responsible for bacterial escape into the host cytoplasm. Mucha más información en Uniprot	Modulation by symbiont of host signal transduction pathway
	esxB	Involved in translocation of bacteria from the host (human) phagolysosome to the host cytoplasm. Mucha más información en Uniprot	Protein secretion by the type VII secretion system
	espI	ESX-1 secretion-associated protein EspI. Conserved proline and alanine rich protein. Required to repress ESX-1-mediated secretion under low ATP conditions. This function requires the ATP-binding motif	Negative regulation of cell division, protein secretion by the type VII secretion system
	espK	May act as a chaperone that facilitates EspB secretion through an interaction with EccCb1.
	yrbE3A	Conserved hypothetical integral membrane protein	Phospholipid transport
	mmpL10	Required for the biosynthesis of polyacyltrehalose (PAT) and the transport of diacyltrehalose (DAT) and possibly PAT to the cell surface	Lipid transport
	phoP	Part of the two component regulatory system PHOP/PHOQ. This protein is thought to be a positive regulator for the phosphate regulon, required for intracellular growth	Glycolipid biosynthetic process
	mkl	Involved in active transport of ribonucleotide across the membrane. Responsible for energy coupling to the transport system
	fbpC	The antigen 85 proteins (FbpA, FbpB, FbpC) are responsible for the high affinity of mycobacteria to fibronectin, a large adhesive glycoprotein, which facilitates the attachment of M.tuberculosis to murine alveolar macrophages (AMs). They also help to maintain the integrity of the cell wall by catalyzing the transfer of mycolic acids to cell wall arabinogalactan	glycolipid biosynthetic process, Arabinogalactan biosynthesis
Interaction with host	NUOL|RV0792C|AHPC|PPE55|RV2659C|RV1738|SECG|PKNH|PKNG|PE_PGRS33|ESXA|RV3378C|ECCD2|MMPL12|PSTS3
Unsaturated fatty acid biosynthetic process	PKS17|PKS8
Unsaturated fatty acid metabolic process
	pks17	Potentially involved in some intermediate steps for the synthesis of a polyketide molecule which may be involved in secondary metabolism	DIM/DIP cell wall layer assembly, fatty acid biosynthetic process, unsaturated fatty acid biosynthetic process
	pks8	Potentially involved in some intermediate steps for the synthesis of a polyketide molecule which may be involved in secondary metabolism	DIM/DIP cell wall layer assembly, fatty acid biosynthetic process, unsaturated fatty acid biosynthetic process
Lipid metabolic process	RV1371|RV1372|ACPM|KSHA|ACCA1|FADE19|CYP125|RV2277C|LYSU|FBPC|PKS17|PAPA3|PKS5|LIPL|RV0111|PKS6|ALKB|CHOD|PKS8|RV1500|RV1592C|MUTB|RV3378C|FADD15|MURG|PHOP
	Rv1371	Unknown
	Rv1372/pks18	Involved in the biosynthesis of tri- and tetraketide alpha-pyrones. Pks18 catalyzes the extension of medium- and long-chain aliphatic acyl-CoA substrates by using malonyl-CoA as an extender molecule to synthesize polyketide products	Involved in the pathway fatty acid biosynthesis, which is part of Lipid metabolism
	acpM	Acyl carrier protein involved in meromycolate extension. Involved in fatty acid biosynthesis (mycolic acids synthesis)	Acyl-CoA metabolic process,
	kshA	Involved in the degradation of cholesterol	Involved in the pathway steroid biosynthesis, which is part of Lipid metabolism
	accA1	Component of a biotin-dependent acyl-CoA carboxylase complex. This subunit catalyzes the ATP-dependent carboxylation of the biotin carried by the biotin carboxyl carrier (BCC) domain, resulting in the formation of carboxyl biotin. This protein carries two functions: biotin carboxyl carrier protein and biotin carboxyltransferase. Involved in the first step of long-chain fatty acid synthesis	Involved in the pathway L-leucine degradation, which is part of Amino-acid degradation
	fadE19	Involved in metabolism of small branched-chain fatty acids and macrolide antibiotic production	Lipid metabolim
	cyp125	Involved in the utilization of cholesterol as the sole carbon and energy source by degrading the side chain during infection	Involved in the pathway cholesterol degradation, which is part of Steroid metabolism
	Rv2277	Possible glycerolphosphodiesterase	Lipid metabolic process
	fbpC	The antigen 85 proteins (FbpA, FbpB, FbpC) are responsible for the high affinity of mycobacteria to fibronectin, a large adhesive glycoprotein, which facilitates the attachment of M.tuberculosis to murine alveolar macrophages (AMs). They also help to maintain the integrity of the cell wall by catalyzing the transfer of mycolic acids to cell wall arabinogalactan	glycolipid biosynthetic process, Arabinogalactan biosynthesis
	pks17	Potentially involved in some intermediate steps for the synthesis of a polyketide molecule which may be involved in secondary metabolism	DIM/DIP cell wall layer assembly, fatty acid biosynthetic process, unsaturated fatty acid biosynthetic process
	papA3	Involved in the biosynthesis of polyacyltrehalose (PAT), a pentaacylated, trehalose-based glycolipid that could have a role in anchoring the bacterial capsule	Glycolipid biosynthetic process
	pks5	Involved in the biosynthesis of a polymethyl-branched fatty acid (PMB-FA) that might only be produced during host infection. Is required for the full virulence of M.tuberculosis during host infection.	Involved in the pathway fatty acid biosynthesis, which is part of Lipid metabolism
	pks4	Potentially involved in some intermediate steps for the synthesis of a polyketide molecule which may be involved in secondary metabolism.
	lipL	Shows both esterase and beta-lactamase activities, with a much higher activity against phenyl esters than against beta-lactams. Hydrolyzes substrates containing beta-lactam ring such as nitrocefin and ampicillin. Functions as an immunogen that activates both humoral and cell-mediated responses	Glycerolipid catabolic process
	Rv0111	Possible transmembrane acyltransferase	Cellular polysaccharide biosynthetic process, lipopolysaccharide biosynthetic process
	pks6	Polyketide synthase possibly involved in lipid synthesis	Fatty acid biosynthetic process
	alkB	Thought to be involved in fatty acid metabolism. Generates octanol and oxidized rubredoxin from octane and reduced rubredoxin. Also hydroxylates fatty acids in the omega-position	Fatty acid degradation
	choD	Catalyzes the oxidation and isomerization of cholesterol to cholestenone (4-cholesten-3-one), which is an initial step in the cholesterol degradation process. Required for virulence.	Involved in the pathway cholesterol degradation, which is part of Steroid metabolism
	pks8	Potentially involved in some intermediate steps for the synthesis of a polyketide molecule which may be involved in secondary metabolism	DIM/DIP cell wall layer assembly, fatty acid biosynthetic process, unsaturated fatty acid biosynthetic process
	Rv1500/pimF	May play only a redundant role in maintaining cell wall viability and bacterial virulence
	Rv1592c	Probable inactive lipase	Lipid catabolic process
	mutB	Catalyzes the isomerization of succinyl-CoA to methylmalonyl-CoA during synthesis of propionate from tricarboxylic acid-cycle intermediates.	Part of the pathway propanoyl-CoA degradation, which is itself part of Metabolic intermediate metabolism
	Rv3378c	Tuberculosinyl transferase that catalyzes the condensation of adenosine and tuberculosinyl diphosphate (TbPP) to generate 1-tuberculosinyladenosine (1-TbAd), which acts as an antiacid that directly protects M.tuberculosis from acid pH and physically remodels M.tuberculosis phagolysosomes	Diterpenoid biosynthetic process, response to host immune response
	fadD15	Catalyzes the activation of long-chain fatty acids as acyl-coenzyme A (acyl-CoA), which are then transferred to the multifunctional polyketide synthase (PKS) type III for further chain extension	Involved in the pathway fatty acid biosynthesis, which is part of Lipid metabolism
	murG	Involved in cell wall formation; peptidoglycan biosynthesis	Involved in the pathway peptidoglycan biosynthesis, which is part of Cell wall biogenesis
	phoP	Part of the two component regulatory system PHOP/PHOQ. This protein is thought to be a positive regulator for the phosphate regulon, required for intracellular growth	Glycolipid biosynthetic process
	scoA	Involved in fatty acid degradation/synthesis. Probable succinyl-CoA:3-ketoacid-coenzyme A transferase (alpha subunit)	Fatty acid metabolism
	scoB	Involved in various degradation and synthesis [catalytic activity: succinyl-CoA + a 3-oxo acid = succinate + a 3-oxo-acyl-CoA]	Degradación de valina, leucina e isolecuina. Metabolismo del butanoato
	hsaE	Probable hydratase	Involved in lipid catabolism
	hsaG	Involved in cholesterol degradation. Catalyzes the conversion of propanal to propanoyl-CoA, using NAD+ and coenzyme A	Lipid metabolism
	hsaF	Involved in cholesterol degradation. Catalyzes the retro-aldol cleavage of 4-hydroxy-2-oxohexanoate (HOHA) to pyruvate and propanal.The aldehydes produced by this reaction are directly channeled to the dehydrogenase HsaG	Lipid metabolism
	Rv3502c	Probable short-chain type dehydrogenase/reductase. Possible 17-beta-hydroxysteroid dehydrogenase.Predicted to be involved in lipid catabolism.
	Rv2499c	Possible oxidase regulatory-related protein	Fatty acid metabolic process
	pks9	Potentially involved in some intermediate steps for the synthesis of a polyketide molecule which may be involved in secondary metabolism	DIM/DIP cell wall layer assembly, fatty acid biosynthetic process
	Rv1075c	Esterase that preferentially hydrolyzes short-chain fatty acids. It can also hydrolyze short-chain tryglycerides. Important for intracellular survival
Otros
	esxJ	ESAT-6 like protein EsxJ. Differentially expressed under different growth conditions
	scoA	Involved in fatty acid degradation/synthesis. Probable succinyl-CoA:3-ketoacid-coenzyme A transferase (alpha subunit)	Fatty acid metabolism
	Rv2621c	Could be involved in transcriptional mechanism
	rrf	Ribosomal RNA 5S
	fdxD	Ferredoxins are iron-sulfur proteins that transfer electrons in a wide variety of metabolic reactions	Electron transfer activity
	rrl	Ribosomal RNA 23S
	Rv1936	Possible monooxygenase
	Rv1937	Possible oxygenase
	Rv1435c	Probable conserved proline, glycine, valine-rich secreted protein
	Rv1817	Possible flavoprotein	Steroid metabolic process
	Rv1939	Probable oxidoreductase
	rrs	Ribosomal RNA 16S
	Rv2658c	Possible prophage protein
	Rv1265	Unknown
	cyp132	Cytochromes P450 are a group of heme-thiolate monooxygenases. It oxidizes a variety of structurally unrelated compounds, including steroids, fatty acids, and xenobiotics
	Rv3209	Unknown. Conserved hypothetical threonine and proline rich protein
	mazF5	Toxic component of a type II toxin-antitoxin (TA) system. Upon expression in M.smegmatis inhibits colony formation. Its toxic effect is neutralized by coexpression with cognate antitoxin MazE5. Probably an endoribonuclease
	Rv1993c	Unknown
	Rv3528c	Unknown
	serT	tRNA-Ser (GCT)
	Rv0791c	Unknown
	mce3A	Thought to be involved in host cell invasion
	Rv2560	Unknown. Probable proline and glycine rich transmembrane protein
	mce3C	Thought to be involved in host cell invasion
	Rv3776	Unknown
	Rv1478/ripB	Peptidoglycan endopeptidase that cleaves the bond between D-glutamate and meso-diaminopimelate. Binds high-molecular weight peptidoglycan, but does not degrade it. Required for normal separation of daughter cells after cell division and cell wall integrity. Required for host cell invasion	Cell wall organization
	hsaE	Probable hydratase	Involved in lipid catabolism
	hsaG	Involved in cholesterol degradation. Catalyzes the conversion of propanal to propanoyl-CoA, using NAD+ and coenzyme A	Lipid metabolism
	hsaF	Involved in cholesterol degradation. Catalyzes the retro-aldol cleavage of 4-hydroxy-2-oxohexanoate (HOHA) to pyruvate and propanal.The aldehydes produced by this reaction are directly channeled to the dehydrogenase HsaG	Lipid metabolism
	C8	Possible 4.5S RNA in signal recognition particle (small cytoplasmic RNA)
	mycP2	Probable alanine and proline rich membrane-anchored mycosin MycP2 (serine protease) (subtilisin-like protease) (subtilase-like) (mycosin-2). Thought to have proteolytic activity	Protein processing
	Rv2886c	Prevents the cointegration of foreign DNA before integration into the chromosome. Probable resolvase
	Rv2620c	Unknown
	Rv0968	Unknown
	Rv1894c	NMO domain-containing protein	Fatty acid biosynthetic process
	Rv0841	Unknown
	mce3D	Thought to be involved in host cell invasion
	Rv3502c	Probable short-chain type dehydrogenase/reductase. Possible 17-beta-hydroxysteroid dehydrogenase.Predicted to be involved in lipid catabolism.
	infC	IF-3 binds to the 30S ribosomal subunit and shifts the equilibrum between 70S ribosomes and their 50S and 30S subunits in favor of the free subunits, thus enhancing the availability of 30S subunits on which protein synthesis initiation begins	Ribosome disassembly
	Rv2662	Unknown
	Rv2499c	Possible oxidase regulatory-related protein	Fatty acid metabolic process
	Rv2664	Unknown
	mmpS2	Probable transport accessory protein
	Rv1754c	Unknown
	bkdB	Component of the branched-chain alpha-ketoacid dehydrogenase (BCKADH) complex, that catalyzes the overall conversion of branched-chain alpha-ketoacids to acyl-CoA and CO2. It contains multiple copies of three enzymatic components: branched-chain alpha-keto acid decarboxylase (E1), lipoamide acyltransferase (E2) and lipoamide dehydrogenase (E3). Beta subunit	Branched-chain amino acid catabolic process
	bkdA	Component of the branched-chain alpha-ketoacid dehydrogenase (BCKADH) complex, that catalyzes the overall conversion of branched-chain alpha-ketoacids to acyl-CoA and CO2. It contains multiple copies of three enzymatic components: branched-chain alpha-keto acid decarboxylase (E1), lipoamide acyltransferase (E2) and lipoamide dehydrogenase (E3). Alfa subunit
	ribA1	Catalyzes the conversion of D-ribulose 5-phosphate to formate and 3,4-dihydroxy-2-butanone 4-phosphate	Part of the pathway riboflavin biosynthesis, which is itself part of Cofactor biosynthesis
	Rv0990c	Unknown
	lppL	Probable conserved lipoprotein
	vapB22	Antitoxin component of a type II toxin-antitoxin (TA) system. Upon expression in M.smegmatis neutralizes the effect of cognate toxin VapC22
	MTS1338	Putative small regulatory RNA
	Rv0837c	Unknown
	F6	Putative small regulatory RNA
	Rv1157c	Unknown
	PPE5	Unknown
	Rv1985c	Positively regulates the expression of the exporter LysE and represses its own expression. Activity requires the presence of a coinducer, lysine or histidine. Acts by binding to lysG-lysE promoter region. Also up-regulates the expression of ppsB, ppsC and ppsD, by binding to the upstream region of ppsB	Negative regulation of DNA replication
	PPE7	Unknown
	vapB17	Putative antitoxin component of a possible type II toxin-antitoxin (TA) system. The cognate toxin is VapC17
	Rv3322c	Possible methyltransferase
	vapC36	Toxic component of a type II toxin-antitoxin (TA) system. An RNase. Its cognate antitoxin is VapB36
	Rv3128c	Unknown
	Rv3249c	Possible transcriptional regulatory protein
	mcr11	Putative small regulatory RNA
	ephB	Could be involved in detoxification of extraneous host-cell epoxides. Catalyzes the hydrolysis of epoxide-containing substrates	Response to toxic substance
	Rv0412c	Unknown
	Rv1433	Probable L,D-transpeptidase that may perform as-yet-unknown cross-linking reactions in M.tuberculosis. May function in the anchoring of proteins to peptidoglycan	Involved in the pathway peptidoglycan biosynthesis, which is part of Cell wall biogenesis
	PE20	Unknown
	PE_PGRS2	Unknown
	Rv2721c	Unknown
	PE8	Unknown
	Rv3189	Probable toxic component of a type II toxin-antitoxin (TA) system. Degrades NAD+ by phosphorolysis. Neutralized by its cognate antitoxin Rv3188
	PE_PGRS6	Unknown
	Rv0921	Prevents the cointegration of foreign DNA before integration into the chromosome. Possible resolvase
	vapC17	Toxic component of a type II toxin-antitoxin (TA) system. An RNase. The cognate antitoxin is VapB17
	rnpB	RNA component of RNase P: RNase P catalyzes the removal of the 5'-leader sequence from pre-tRNA to produce the mature 5'terminus. This protein plays an auxiliary but essential role in vivo by binding to the 5'-leader sequence and broadening the substrate specificity of the ribozyme
	moaC3	Cyclic pyranopterin monophosphate synthase 3.	Involved in the pathway molybdopterin biosynthesis, which is part of Cofactor biosynthesis
	Rv1366A	Unknown
	narU	Involved in excretion of nitrite produced by the dissimilatory reduction of nitrate. Responsible for the translocation of the substrate across the membrane	Nitrate assimilation
	Rv0678	Controls the expression level of the Mmps2-MmpL2, MmpS4-MmpL4, and MmpS5-MmpL5 transport systems. Also controls its own expression. Acts by binding directly to the promoter regions
	Rv3787c	Exhibits S-adenosyl-L-methionine-dependent methyltransferase activity.
	Rv0313	Unknown
	Rv1378c	Unknown
	Rv2660c	Unknown
	Rv2551c	Peptidase_A24 domain-containing protein	Signal peptide processing
	purT	Involved in third step (first of two transformylation reactions) in de novo purine biosynthesis.	Involved in Purine metabolism
	purU	Catalyzes the hydrolysis of 10-formyltetrahydrofolate (formyl-FH4) to formate and tetrahydrofolate (FH4).	Part of the pathway IMP biosynthesis via de novo pathway, which is itself part of Purine metabolism
	Rv3847	Unknown
	PE_PGRS15	Unknown
	PE_PGRS14	Unknown
	Rv3786c	Unknown
	PE_PGRS10	Unknown
	Asdes	Putative small regulatory RNA
	accD1	Component of a biotin-dependent acyl-CoA carboxylase complex. This subunit transfers the CO2 from carboxybiotin to the CoA ester substrate. When associated with the alpha1 subunit AccA1, is involved in branched amino-acid catabolism with methylcrotonyl coenzyme A as the substrate	Involved in the pathway L-leucine degradation, which is part of Amino-acid degradation
	Rv3205c	Unknown
	Rv1078	Unknown
	Rv2963	Putative permease
	Rv1995	Unknown
	PE_PGRS30	Mediates suppression of proinflammatory immune response in macrophages via modulation of host cytokine response. Required for full virulence. Involved in inhibition of phago-lysosome fusion
	Rv1593c	Unknown
	Rv0767c	Unknown
	moaA1	Involved in molybdenum cofactor biosynthesis; involved in the biosynthesis of molybdopterin precursor Z from guanosine.	Involved in the pathway molybdopterin biosynthesis, which is part of Cofactor biosynthesis
	Rv0336	Unknown
	Rv1158c	Unknown
	Rv3531c	Unknown
	pks4	Potentially involved in some intermediate steps for the synthesis of a polyketide molecule which may be involved in secondary metabolism.
	eccE2	ESX conserved component EccE2. ESX-2 type VII secretion system protein. Possible membrane protein.
	vapB41	Antitoxin component of a type II toxin-antitoxin (TA) system. Upon expression in M.smegmatis neutralizes the effect of cognate toxin VapC41
	nrdB	Involved in the DNA replication pathway (first reaction). Provides the precursors necessary for DNA synthesis
	PE_PGRS35	Unknown
	pip	Specifically catalyzes the removal of N-terminal proline residues from peptides
	vapB36	Possibly the antitoxin component of a type II toxin-antitoxin (TA) system. Its cognate toxin is VapC36.
	rocA	Probable pyrroline-5-carboxylate dehydrogenase RocA	Part of the pathway L-proline degradation into L-glutamate, which is itself part of Amino-acid degradation
	moaX	Thought to be involved in molybdenum cofactor biosynthesis
	Rv3324A	Thought to be involved in molybdopterin biosynthesis
	glnH	Involved in active transport of glutamine across the membrane (import). Interacts with the glutamine-transport system
	lat	Possibly involved in L-alpha-aminoadipic acid (L-AAA) biosynthesis
	Rv3115	IS1081
	Rv1588c	Unknown
	PE_PGRS46	Unknown
	Rv0996	Unknown
	Rv1702c	Unknown
	Rv3549c	Probable short-chain type dehydrogenase/reductase
	Rv3486	Unknown
	Rv2034	Involved in the regulation of lipid metabolism and hypoxic response. Positively regulates transcription of various genes, such as phoP, groEL2 and dosR. Negatively regulates its own transcription. Acts by binding to a specific palindromic sequence motif in promoter regions
	PPE14	Unknown
	Rv1188	Oxidizes proline to glutamate for use as a carbon and nitrogen source	Part of the pathway L-proline degradation into L-glutamate, which is itself part of Amino-acid degradation
	pks9	Potentially involved in some intermediate steps for the synthesis of a polyketide molecule which may be involved in secondary metabolism	DIM/DIP cell wall layer assembly, fatty acid biosynthetic process
	PPE15	May play a critical role in the homeostasis of triacylglycerol-containing lipid droplets in M.tuberculosis and influence the entry of the pathogen into a dormant state. Up-regulated in tuberculosis dormancy
	Rv2036	Unknown
	PPE16	Unknown
	Rv3129	Unknown
	Rv1075c	Esterase that preferentially hydrolyzes short-chain fatty acids. It can also hydrolyze short-chain tryglycerides. Important for intracellular survival
	Rv1987	Unknown
	Rv2956	Unknown
	Rv1577c	PhiRv1 phage protein
	TB7.3	Unknown
	Rv2164c	Unknown
	Rv0740	Unknown
	Rv0188	unknown
	Rv1739c	Involved in sulphate transport across the membrane. Responsible for the translocation of the substrate across the membrane. Probable sulphate-transport transmembrane protein ABC transporter	sulfate assimilation
	Rv2348c	Unknown
	ldtA	Involved in peptidoglycan synthesis. Catalyzes the formation of 3->3 crosslinks between peptidoglycan subunits.	involved in the pathway peptidoglycan biosynthesis, which is part of Cell wall biogenesis
	Rv2651c	Possible PhiRv2 prophage protease
	PPE24	Unknown
	Rv1954c	unknown
	pyrB	Involved in pyrimidine biosynthesis	Part of the pathway UMP biosynthesis via de novo pathway, which is itself part of Pyrimidine metabolism
	eccA2	Shows ATPase activity. Could provide energy for export of ESX-2 substrates
	pyrC	Involved in pyrimidine biosynthesis (third step). Catalyzes the reversible cyclization of carbamoyl aspartate to dihydroorotate	part of the pathway UMP biosynthesis via de novo pathway, which is itself part of Pyrimidine metabolism
	Rv0790c	Unknown
	B11	Putative small regulatory RNA
	Rv1045	Hypothetical unknown protein. This region is a possible MT-complex-specific genomic island
	rubB	Involved in the hydrocarbon hydroxylating system, which transfers electrons from NADH to rubredoxin reductase and then through rubredoxin to alkane 1 monooxygenase
	PPE38	Unknown
	PPE39	Unknown

## Sheet: Table S3.2
Table S3. Differentially expressed genes classified by functional categories.
Table S3.2. Downregulated genes in MtZ exponential phase
cellular response to iron ion starvation	TCRX|IRTA|IRTB|MBTA|MBTB|RV3402C|RV0560C|MBTI|PKS2
cellular iron ion homeostasis
iron ion homeostasis
cellular transition metal ion homeostasis
cellular metal ion homeostasis
transition metal ion homeostasis
cellular cation homeostasis
metal ion homeostasis
cation homeostasis
cellular ion homeostasis
cellular chemical homeostasis
inorganic ion homeostasis
ion homeostasis
cellular response to starvation
cellular response to nutrient levels
response to starvation
response to nutrient levels
cellular response to external stimulus
cellular response to extracellular stimulus
response to extracellular stimulus
cell communication
cellular response to stress
	tcrX	Member of the two-component regulatory system TcrY/TcrX. Cells lacking TcrX and TcrY show an increase in virulence in mouse model of infection, with significantly shorter survival times. Expressed during iron scarcity, is instrumental in the survival of iron-dependent M. tuberculosis
	irtA	Involved in iron homeostasis. Part of the ABC transporter complex IrtAB involved in the import of iron-bound mycobactin and carboxymycobactin	Cellular response to iron ion starvation
	irtB	Involved in iron homeostasis. Part of the ABC transporter complex IrtAB involved in the import of iron-bound mycobactin and carboxymycobactin	Cellular response to iron ion starvation
	mbtA	Involved in the initial steps of the mycobactin biosynthetic pathway	Involved in the pathway mycobactin biosynthesis, which is part of Siderophore biosynthesis. Cellular response to iron ion starvation
	mbtB	Involved in the initial steps of the mycobactin biosynthetic pathway	Involved in the pathway mycobactin biosynthesis, which is part of Siderophore biosynthesis. Cellular response to iron ion starvation
	Rv3402c	Thought to be involved in cell process	Cellular response to iron ion starvation
	mbtI	Involved in the incorporation of salicylate into the virulence-conferring salicylate-based siderophore mycobactin	Involved in the pathway mycobactin biosynthesis, which is part of Siderophore biosynthesis. Cellular response to iron ion starvation
	pks2	Involved in sulfolipid-1 biosynthesis	Involved in the pathway fatty acid biosynthesis, which is part of Lipid metabolism. Cellular response to iron ion starvation
	Rv0560c	Involved in cellular response to chemical stress and may contribute to resistance toward antimicrobial natural compounds as well as drugs
Chemical homeostasis	TCRX|IRTA|IRTB|MBTA|MBTB|FADE35|FADE12|RV3402C|MBTN|RV0560C|MBTI|PKS2
	tcrX	Member of the two-component regulatory system TcrY/TcrX. Cells lacking TcrX and TcrY show an increase in virulence in mouse model of infection, with significantly shorter survival times
	irtA	Involved in iron homeostasis. Part of the ABC transporter complex IrtAB involved in the import of iron-bound mycobactin and carboxymycobactin	Cellular response to iron ion starvation
	irtB	Involved in iron homeostasis. Part of the ABC transporter complex IrtAB involved in the import of iron-bound mycobactin and carboxymycobactin	Cellular response to iron ion starvation
	mbtA	Involved in the initial steps of the mycobactin biosynthetic pathway	Involved in the pathway mycobactin biosynthesis, which is part of Siderophore biosynthesis. Cellular response to iron ion starvation
	mbtB	Involved in the initial steps of the mycobactin biosynthetic pathway	Involved in the pathway mycobactin biosynthesis, which is part of Siderophore biosynthesis. Cellular response to iron ion starvation
	fadE35	acyl-CoA dehydrogenase involved in lipid degradation
	fadE12	Acyl-CoA dehydrogenase	Involved in lipid degradation
	Rv3402c	Thought to be involved in cell process	Cellular response to iron ion starvation
	mbtN	Catalyzes the dehydrogenation at the alpha-beta position of ACP-bound acyl chains. This results in the introduction of a double bond in the lipidic chain, which is further transferred to the epsilon-amino group of lysine residue in the mycobactin core by MbtK	involved in the pathway mycobactin biosynthesis, which is part of Siderophore biosynthesis
	mbtI	Involved in the incorporation of salicylate into the virulence-conferring salicylate-based siderophore mycobactin	Involved in the pathway mycobactin biosynthesis, which is part of Siderophore biosynthesis. Cellular response to iron ion starvation
	pks2	Involved in sulfolipid-1 biosynthesis	Involved in the pathway fatty acid biosynthesis, which is part of Lipid metabolism. Cellular response to iron ion starvation
	Rv0560c	Involved in cellular response to chemical stress and may contribute to resistance toward antimicrobial natural compounds as well as drugs
Cellular homeostasis	WHIB3|TCRX|IRTA|IRTB|MBTA|MBTB|RV3402C|RV0560C|MBTI|PKS2
	whiB3	A redox-sensitive transcriptional regulator. Maintains intracellular redox homeostasis by regulating catabolic metabolism and polyketide biosynthesis. Regulates pathogenic lipid synthesis, coordinating proprionate flux (and other host-derived fatty acid oxidation intermediates) into methyl-branched fatty acids (polyacyltrehalose, phthiocerol dimycocerosates, sulfolipids) and the storage lipid tri…	Cell redox homeostasis, Regulation of lipid metabolic process
	tcrX	Member of the two-component regulatory system TcrY/TcrX. Cells lacking TcrX and TcrY show an increase in virulence in mouse model of infection, with significantly shorter survival times
	irtA	Involved in iron homeostasis. Part of the ABC transporter complex IrtAB involved in the import of iron-bound mycobactin and carboxymycobactin	Cellular response to iron ion starvation
	irtB	Involved in iron homeostasis. Part of the ABC transporter complex IrtAB involved in the import of iron-bound mycobactin and carboxymycobactin	Cellular response to iron ion starvation
	mbtA	Involved in the initial steps of the mycobactin biosynthetic pathway	Involved in the pathway mycobactin biosynthesis, which is part of Siderophore biosynthesis. Cellular response to iron ion starvation
	mbtB	Involved in the initial steps of the mycobactin biosynthetic pathway	Involved in the pathway mycobactin biosynthesis, which is part of Siderophore biosynthesis. Cellular response to iron ion starvation
	Rv3402c	Thought to be involved in cell process	Cellular response to iron ion starvation
	Rv0560c	Involved in cellular response to chemical stress and may contribute to resistance toward antimicrobial natural compounds as well as drugs
	mbtI	Involved in the incorporation of salicylate into the virulence-conferring salicylate-based siderophore mycobactin	Involved in the pathway mycobactin biosynthesis, which is part of Siderophore biosynthesis. Cellular response to iron ion starvation
	pks2	Involved in sulfolipid-1 biosynthesis	Involved in the pathway fatty acid biosynthesis, which is part of Lipid metabolism. Cellular response to iron ion starvation
Siderophore metabolic process	MBTA|MBTB|MBTK|MBTL|MBTN|MBTG|MBTI
Siderophore biosynthetic process from catechol
Siderophore biosynthetic process
Catechol-containing compound metabolic process
Nonribosomal peptide biosynthetic process
Phenol-containing compound metabolic process	Mismos genes + ppsC
	mbtA	Involved in the initial steps of the mycobactin biosynthetic pathway	Involved in the pathway mycobactin biosynthesis, which is part of Siderophore biosynthesis. Cellular response to iron ion starvation
	mbtB	Involved in the initial steps of the mycobactin biosynthetic pathway	Involved in the pathway mycobactin biosynthesis, which is part of Siderophore biosynthesis. Cellular response to iron ion starvation
	mbtK	Acyltransferase required for the direct transfer of medium- to long-chain fatty acyl moieties from a carrier protein (MbtL) on to the epsilon-amino group of lysine residue in the mycobactin core	involved in the pathway mycobactin biosynthesis, which is part of Siderophore biosynthesis
	mbtL	Acyl carrier protein involved in the formation of acyl-S-ACP intermediates within the mycobactin biosynthesis process. The aliphatic chains carried by ACP are subsequently transferred on to the mycobactin core by MbtK	involved in the pathway mycobactin biosynthesis, which is part of Siderophore biosynthesis
	mbtN	Catalyzes the dehydrogenation at the alpha-beta position of ACP-bound acyl chains. This results in the introduction of a double bond in the lipidic chain, which is further transferred to the epsilon-amino group of lysine residue in the mycobactin core by MbtK	involved in the pathway mycobactin biosynthesis, which is part of Siderophore biosynthesis
	mbtI	Involved in the incorporation of salicylate into the virulence-conferring salicylate-based siderophore mycobactin	Involved in the pathway mycobactin biosynthesis, which is part of Siderophore biosynthesis. Cellular response to iron ion starvation
	mbtG	Flavoprotein monooxygenase required for N-hydroxylation of the two acylated lysine residues during mycobactin assembly, thus producing the hydroxamate groups necessary for iron sequestration	Involved in the pathway mycobactin biosynthesis, which is part of Siderophore biosynthesis. Cellular response to iron ion starvation
	ppsC	Part of the PpsABCDE complex involved in the biosynthesis of the lipid core common to phthiocerols and phenolphthiocerols by successive additions of malonyl-CoA or methylmalonyl-CoA extender units	involved in the pathway fatty acid biosynthesis, which is part of Lipid metabolism
Secondary metabolite biosynthetic process	CYSH|MBTA|MBTB|MBTK|MBTL|MBTN|MBTG|MBTI
Secondary metabolic process
	cysH	Catalyzes the formation of sulfite from adenosine 5'-phosphosulfate (APS) using thioredoxin as an electron donor	Part of the pathway hydrogen sulfide biosynthesis, which is itself part of Sulfur metabolism
	mbtA	Involved in the initial steps of the mycobactin biosynthetic pathway	Involved in the pathway mycobactin biosynthesis, which is part of Siderophore biosynthesis. Cellular response to iron ion starvation
	mbtK	Acyltransferase required for the direct transfer of medium- to long-chain fatty acyl moieties from a carrier protein (MbtL) on to the epsilon-amino group of lysine residue in the mycobactin core	involved in the pathway mycobactin biosynthesis, which is part of Siderophore biosynthesis
	mbtL	Acyl carrier protein involved in the formation of acyl-S-ACP intermediates within the mycobactin biosynthesis process. The aliphatic chains carried by ACP are subsequently transferred on to the mycobactin core by MbtK	involved in the pathway mycobactin biosynthesis, which is part of Siderophore biosynthesis
	mbtN	Catalyzes the dehydrogenation at the alpha-beta position of ACP-bound acyl chains. This results in the introduction of a double bond in the lipidic chain, which is further transferred to the epsilon-amino group of lysine residue in the mycobactin core by MbtK	involved in the pathway mycobactin biosynthesis, which is part of Siderophore biosynthesis
	mbtB	Involved in the initial steps of the mycobactin biosynthetic pathway	Involved in the pathway mycobactin biosynthesis, which is part of Siderophore biosynthesis. Cellular response to iron ion starvation
	mbtI	Involved in the incorporation of salicylate into the virulence-conferring salicylate-based siderophore mycobactin	Involved in the pathway mycobactin biosynthesis, which is part of Siderophore biosynthesis. Cellular response to iron ion starvation
	mbtG	Flavoprotein monooxygenase required for N-hydroxylation of the two acylated lysine residues during mycobactin assembly, thus producing the hydroxamate groups necessary for iron sequestration	Involved in the pathway mycobactin biosynthesis, which is part of Siderophore biosynthesis. Cellular response to iron ion starvation
Homeostatic process	WHIB3|MBTA|MBTB|MBTN|MBTI|TCRX|IRTA|IRTB|FADE35|FADE12|RV3402C|RV0560C|PKS2
Regulation of biological quality
	whiB3	A redox-sensitive transcriptional regulator. Maintains intracellular redox homeostasis by regulating catabolic metabolism and polyketide biosynthesis. Regulates pathogenic lipid synthesis, coordinating proprionate flux (and other host-derived fatty acid oxidation intermediates) into methyl-branched fatty acids (polyacyltrehalose, phthiocerol dimycocerosates, sulfolipids) and the storage lipid tri…	Cell redox homeostasis, Regulation of lipid metabolic process
	irtA	Involved in iron homeostasis. Part of the ABC transporter complex IrtAB involved in the import of iron-bound mycobactin and carboxymycobactin	Cellular response to iron ion starvation
	irtB	Involved in iron homeostasis. Part of the ABC transporter complex IrtAB involved in the import of iron-bound mycobactin and carboxymycobactin	Cellular response to iron ion starvation
	mbtA	Involved in the initial steps of the mycobactin biosynthetic pathway	Involved in the pathway mycobactin biosynthesis, which is part of Siderophore biosynthesis. Cellular response to iron ion starvation
	mbtB	Involved in the initial steps of the mycobactin biosynthetic pathway	Involved in the pathway mycobactin biosynthesis, which is part of Siderophore biosynthesis. Cellular response to iron ion starvation
	mbtN	Catalyzes the dehydrogenation at the alpha-beta position of ACP-bound acyl chains. This results in the introduction of a double bond in the lipidic chain, which is further transferred to the epsilon-amino group of lysine residue in the mycobactin core by MbtK	involved in the pathway mycobactin biosynthesis, which is part of Siderophore biosynthesis
	Rv3402c	Thought to be involved in cell process	Cellular response to iron ion starvation
	mbtI	Involved in the incorporation of salicylate into the virulence-conferring salicylate-based siderophore mycobactin	Involved in the pathway mycobactin biosynthesis, which is part of Siderophore biosynthesis. Cellular response to iron ion starvation
	tcrX	Member of the two-component regulatory system TcrY/TcrX. Cells lacking TcrX and TcrY show an increase in virulence in mouse model of infection, with significantly shorter survival times
	fadE35	acyl-CoA dehydrogenase involved in lipid degradation
	pks2	Involved in sulfolipid-1 biosynthesis	Involved in the pathway fatty acid biosynthesis, which is part of Lipid metabolism. Cellular response to iron ion starvation
	Rv0560c	Involved in cellular response to chemical stress and may contribute to resistance toward antimicrobial natural compounds as well as drugs
	fadE12	Acyl-CoA dehydrogenase	Involved in lipid degradation
Propionate metabolic process, methylcitrate cycle	PRPC|RV1129C|PRPD
Propionate metabolic process
Short-chain fatty acid metabolic process
	prpC	Involved in the catabolism of short chain fatty acids (SCFA) via the tricarboxylic acid (TCA)(acetyl degradation route) and via the 2-methylcitrate cycle I (propionate degradation route)	Involved in the pathway propanoate degradation, which is part of Organic acid metabolism. Part of the pathway tricarboxylic acid cycle, which is itself part of Carbohydrate metabolism
	Rv1129c/prpR	Plays a key role in regulating expression of enzymes involved in the catabolism of short chain fatty acids (SCFA) via both the glyoxylate (acetyl degradation route) and the methylcitrate cycle (propionate degradation route). Required for intracellular growth in macrophages and for the assimilation of cholesterol-derived propionate. It is possibly involved in the regulation of genes responsible fo…	Involved in the pathway propanoate degradation, which is part of Organic acid metabolism. Involved in the pathway cholesterol metabolism, which is part of Steroid metabolism
	prpD	Involved in the catabolism of short chain fatty acids (SCFA) via the tricarboxylic acid (TCA)(acetyl degradation route) and via the 2-methylcitrate cycle I (propionate degradation route)	Involved in the pathway propanoate degradation, which is part of Organic acid metabolism. Part of the pathway tricarboxylic acid cycle, which is itself part of Carbohydrate metabolism
organic hydroxy compound metabolic process	RV1129C|PRPD|RV1760|PPSC|MBTA|RV3137|MBTB|MBTK|MBTL|MBTN|MBTG|MBTI
	Rv1129c/prpR	Plays a key role in regulating expression of enzymes involved in the catabolism of short chain fatty acids (SCFA) via both the glyoxylate (acetyl degradation route) and the methylcitrate cycle (propionate degradation route). Required for intracellular growth in macrophages and for the assimilation of cholesterol-derived propionate. It is possibly involved in the regulation of genes responsible fo…	Involved in the pathway propanoate degradation, which is part of Organic acid metabolism. Involved in the pathway cholesterol metabolism, which is part of Steroid metabolism
	prpD	Involved in the catabolism of short chain fatty acids (SCFA) via the tricarboxylic acid (TCA)(acetyl degradation route) and via the 2-methylcitrate cycle I (propionate degradation route)	Involved in the pathway propanoate degradation, which is part of Organic acid metabolism. Part of the pathway tricarboxylic acid cycle, which is itself part of Carbohydrate metabolism
	Rv1760	Catalyzes the terminal and only committed step in triacylglycerol synthesis by using diacylglycerol and fatty acyl CoA as substrates. Required for storage lipid synthesis	Involved in the pathway triacylglycerol biosynthesis, which is part of Glycerolipid metabolism
	ppsC	Part of the PpsABCDE complex involved in the biosynthesis of the lipid core common to phthiocerols and phenolphthiocerols by successive additions of malonyl-CoA or methylmalonyl-CoA extender units	involved in the pathway fatty acid biosynthesis, which is part of Lipid metabolism
	mbtA	Involved in the initial steps of the mycobactin biosynthetic pathway	Involved in the pathway mycobactin biosynthesis, which is part of Siderophore biosynthesis. Cellular response to iron ion starvation
	mbtB	Involved in the initial steps of the mycobactin biosynthetic pathway	Involved in the pathway mycobactin biosynthesis, which is part of Siderophore biosynthesis. Cellular response to iron ion starvation
	mbtI	Involved in the incorporation of salicylate into the virulence-conferring salicylate-based siderophore mycobactin	Involved in the pathway mycobactin biosynthesis, which is part of Siderophore biosynthesis. Cellular response to iron ion starvation
	mbtK	Acyltransferase required for the direct transfer of medium- to long-chain fatty acyl moieties from a carrier protein (MbtL) on to the epsilon-amino group of lysine residue in the mycobactin core	involved in the pathway mycobactin biosynthesis, which is part of Siderophore biosynthesis
	mbtL	Acyl carrier protein involved in the formation of acyl-S-ACP intermediates within the mycobactin biosynthesis process. The aliphatic chains carried by ACP are subsequently transferred on to the mycobactin core by MbtK	involved in the pathway mycobactin biosynthesis, which is part of Siderophore biosynthesis
	mbtN	Catalyzes the dehydrogenation at the alpha-beta position of ACP-bound acyl chains. This results in the introduction of a double bond in the lipidic chain, which is further transferred to the epsilon-amino group of lysine residue in the mycobactin core by MbtK	involved in the pathway mycobactin biosynthesis, which is part of Siderophore biosynthesis
	mbtG	Flavoprotein monooxygenase required for N-hydroxylation of the two acylated lysine residues during mycobactin assembly, thus producing the hydroxamate groups necessary for iron sequestration	Involved in the pathway mycobactin biosynthesis, which is part of Siderophore biosynthesis. Cellular response to iron ion starvation
	Rv3137	Catalyzes the dephosphorylation of histidinol-phosphate to histidinol, the direct precursor of histidine	Part of the pathway L-histidine biosynthesis, which is itself part of Amino-acid biosynthesis
acquisition of nutrients from other organism during symbiotic interaction	IRTA|IRTB
iron acquisition from host
acquisition of nutrients from host
siderophore transport
response to host iron concentration
iron import into cell
siderophore-dependent iron import into cell
establishment of localization in cell
import into cell
iron coordination entity transport
	irtA	Involved in iron homeostasis. Part of the ABC transporter complex IrtAB involved in the import of iron-bound mycobactin and carboxymycobactin	Cellular response to iron ion starvation
	irtB	Involved in iron homeostasis. Part of the ABC transporter complex IrtAB involved in the import of iron-bound mycobactin and carboxymycobactin	Cellular response to iron ion starvation
Symbiotic process	RV1760|PPE37|MBTB|MBTM|MBTI|LIPF|RV1129C|HISE|IRTA|IRTB|RV3402C|LIPR|VAPC19|RV3083|RV0481C|RV3085
	lipF	Hydrolyzes short-chain esters	Biological process involved in interaction with host
	Rv1129c/prpR	Plays a key role in regulating expression of enzymes involved in the catabolism of short chain fatty acids (SCFA) via both the glyoxylate (acetyl degradation route) and the methylcitrate cycle (propionate degradation route). Required for intracellular growth in macrophages and for the assimilation of cholesterol-derived propionate. It is possibly involved in the regulation of genes responsible fo…	Involved in the pathway propanoate degradation, which is part of Organic acid metabolism. Involved in the pathway cholesterol metabolism, which is part of Steroid metabolism
	Rv1760	Catalyzes the terminal and only committed step in triacylglycerol synthesis by using diacylglycerol and fatty acyl CoA as substrates. Required for storage lipid synthesis	Involved in the pathway triacylglycerol biosynthesis, which is part of Glycerolipid metabolism
	PPE37	Unknown
	irtA	Involved in iron homeostasis. Part of the ABC transporter complex IrtAB involved in the import of iron-bound mycobactin and carboxymycobactin	Cellular response to iron ion starvation
	irtB	Involved in iron homeostasis. Part of the ABC transporter complex IrtAB involved in the import of iron-bound mycobactin and carboxymycobactin	Cellular response to iron ion starvation
	mbtB	Involved in the initial steps of the mycobactin biosynthetic pathway	Involved in the pathway mycobactin biosynthesis, which is part of Siderophore biosynthesis. Cellular response to iron ion starvation
	mbtM	Activates lipidic moieties required for mycobactin biosynthesis. Converts medium- to long-chain aliphatic fatty acids into acyl adenylate, which is further transferred on to the phosphopantetheine arm of the carrier protein MbtL. May play a role in virulence by supporting bacterial growth in the liver.	involved in the pathway mycobactin biosynthesis, which is part of Siderophore biosynthesis
	hisE	Phosphoribosyl-AMP pyrophosphatase	part of the pathway L-histidine biosynthesis, which is itself part of Amino-acid biosynthesis
	Rv3402c	Thought to be involved in cell process	Cellular response to iron ion starvation
	vapC19	Toxic component of a type II toxin-antitoxin (TA) system. An RNase	Biological process involved in interaction with host
	Rv0481c	Unknown
	mbtI	Involved in the incorporation of salicylate into the virulence-conferring salicylate-based siderophore mycobactin	Involved in the pathway mycobactin biosynthesis, which is part of Siderophore biosynthesis. Cellular response to iron ion starvation
	Rv3083	Required for maintaining the appropriate mycolic acid composition and permeability of the envelope on its exposure to acidic pH
	Rv3085	Required for maintaining the appropriate mycolic acid composition and permeability of the envelope on its exposure to acidic pH
	lipR	Required for maintaining the appropriate mycolic acid composition and permeability of the envelope on its exposure to acidic pH	biological process involved in interaction with host
	Rv0481c	Unknown
Response to external stimulus	PPE37|MBTA|MBTB|MBTI|LIPF|RV1129C|HISE|TCRX|IRTA|IRTB|RV3402C|RV0560C|PKS2
	PPE37	Unknown
	lipF	Hydrolyzes short-chain esters	Biological process involved in interaction with host
	Rv1129c/prpR	Plays a key role in regulating expression of enzymes involved in the catabolism of short chain fatty acids (SCFA) via both the glyoxylate (acetyl degradation route) and the methylcitrate cycle (propionate degradation route). Required for intracellular growth in macrophages and for the assimilation of cholesterol-derived propionate. It is possibly involved in the regulation of genes responsible fo…	Involved in the pathway propanoate degradation, which is part of Organic acid metabolism. Involved in the pathway cholesterol metabolism, which is part of Steroid metabolism
	irtA	Involved in iron homeostasis. Part of the ABC transporter complex IrtAB involved in the import of iron-bound mycobactin and carboxymycobactin	Cellular response to iron ion starvation
	irtB	Involved in iron homeostasis. Part of the ABC transporter complex IrtAB involved in the import of iron-bound mycobactin and carboxymycobactin	Cellular response to iron ion starvation
	mbtA	Involved in the initial steps of the mycobactin biosynthetic pathway	Involved in the pathway mycobactin biosynthesis, which is part of Siderophore biosynthesis. Cellular response to iron ion starvation
	mbtB	Involved in the initial steps of the mycobactin biosynthetic pathway	Involved in the pathway mycobactin biosynthesis, which is part of Siderophore biosynthesis. Cellular response to iron ion starvation
	mbtI	Involved in the incorporation of salicylate into the virulence-conferring salicylate-based siderophore mycobactin	Involved in the pathway mycobactin biosynthesis, which is part of Siderophore biosynthesis. Cellular response to iron ion starvation
	hisE	Phosphoribosyl-AMP pyrophosphatase	part of the pathway L-histidine biosynthesis, which is itself part of Amino-acid biosynthesis
	mbtI	Involved in the incorporation of salicylate into the virulence-conferring salicylate-based siderophore mycobactin
	tcrX	Member of the two-component regulatory system TcrY/TcrX. Cells lacking TcrX and TcrY show an increase in virulence in mouse model of infection, with significantly shorter survival times	Cellular response to iron ion starvation
	Rv3402c	Thought to be involved in cell process	Cellular response to iron ion starvation
	Rv0560c	Involved in cellular response to chemical stress and may contribute to resistance toward antimicrobial natural compounds as well as drugs
	pks2	Involved in sulfolipid-1 biosynthesis	Involved in the pathway fatty acid biosynthesis, which is part of Lipid metabolism. Cellular response to iron ion starvation
Interspecies interaction between organisms	WHIB3|RV1760|PPE37|MBTB|MBTM|MBTI|LIPF|RV1129C|HISE|IRTA|IRTB|RV3402C|RPFE|LIPR|VAPC19|RV3083|RV0481C|RV3085
	lipF	Hydrolyzes short-chain esters	Biological process involved in interaction with host
	Rv1129c/prpR	Plays a key role in regulating expression of enzymes involved in the catabolism of short chain fatty acids (SCFA) via both the glyoxylate (acetyl degradation route) and the methylcitrate cycle (propionate degradation route). Required for intracellular growth in macrophages and for the assimilation of cholesterol-derived propionate. It is possibly involved in the regulation of genes responsible fo…	Involved in the pathway propanoate degradation, which is part of Organic acid metabolism. Involved in the pathway cholesterol metabolism, which is part of Steroid metabolism
	whiB3	A redox-sensitive transcriptional regulator. Maintains intracellular redox homeostasis by regulating catabolic metabolism and polyketide biosynthesis. Regulates pathogenic lipid synthesis, coordinating proprionate flux (and other host-derived fatty acid oxidation intermediates) into methyl-branched fatty acids (polyacyltrehalose, phthiocerol dimycocerosates, sulfolipids) and the storage lipid tri…	Cell redox homeostasis, Regulation of lipid metabolic process
	Rv1760	Catalyzes the terminal and only committed step in triacylglycerol synthesis by using diacylglycerol and fatty acyl CoA as substrates. Required for storage lipid synthesis	Involved in the pathway triacylglycerol biosynthesis, which is part of Glycerolipid metabolism
	irtA	Involved in iron homeostasis. Part of the ABC transporter complex IrtAB involved in the import of iron-bound mycobactin and carboxymycobactin	Cellular response to iron ion starvation
	irtB	Involved in iron homeostasis. Part of the ABC transporter complex IrtAB involved in the import of iron-bound mycobactin and carboxymycobactin	Cellular response to iron ion starvation
	mbtB	Involved in the initial steps of the mycobactin biosynthetic pathway	Involved in the pathway mycobactin biosynthesis, which is part of Siderophore biosynthesis. Cellular response to iron ion starvation
	mbtM	Activates lipidic moieties required for mycobactin biosynthesis. Converts medium- to long-chain aliphatic fatty acids into acyl adenylate, which is further transferred on to the phosphopantetheine arm of the carrier protein MbtL. May play a role in virulence by supporting bacterial growth in the liver.	involved in the pathway mycobactin biosynthesis, which is part of Siderophore biosynthesis
	hisE	Phosphoribosyl-AMP pyrophosphatase	part of the pathway L-histidine biosynthesis, which is itself part of Amino-acid biosynthesis
	Rv3402c	Thought to be involved in cell process	Cellular response to iron ion starvation
	rpfE	Factor that stimulates resuscitation of dormant cells. Has peptidoglycan (PG) hydrolytic activity	negative/positive regulation of gene expression
	vapC19	Toxic component of a type II toxin-antitoxin (TA) system. An RNase	Biological process involved in interaction with host
	Rv0481c	Unknown
	mbtI	Involved in the incorporation of salicylate into the virulence-conferring salicylate-based siderophore mycobactin	Involved in the pathway mycobactin biosynthesis, which is part of Siderophore biosynthesis. Cellular response to iron ion starvation
	Rv3083	Required for maintaining the appropriate mycolic acid composition and permeability of the envelope on its exposure to acidic pH
	Rv3085	Required for maintaining the appropriate mycolic acid composition and permeability of the envelope on its exposure to acidic pH
	lipR	Required for maintaining the appropriate mycolic acid composition and permeability of the envelope on its exposure to acidic pH	biological process involved in interaction with host
Response to host	LIPF|RV1129C|HISE|IRTA|IRTB|PPE37|MBTB|RV3402C|MBTI
Response to external biotic stimulus
Response to biotic stimulus
Response to other organism
Interaction with host
	lipF	Hydrolyzes short-chain esters	Biological process involved in interaction with host
	Rv1129c/prpR	Plays a key role in regulating expression of enzymes involved in the catabolism of short chain fatty acids (SCFA) via both the glyoxylate (acetyl degradation route) and the methylcitrate cycle (propionate degradation route). Required for intracellular growth in macrophages and for the assimilation of cholesterol-derived propionate. It is possibly involved in the regulation of genes responsible fo…	Involved in the pathway propanoate degradation, which is part of Organic acid metabolism. Involved in the pathway cholesterol metabolism, which is part of Steroid metabolism
	hisE	Phosphoribosyl-AMP pyrophosphatase	part of the pathway L-histidine biosynthesis, which is itself part of Amino-acid biosynthesis
	irtA	Involved in iron homeostasis. Part of the ABC transporter complex IrtAB involved in the import of iron-bound mycobactin and carboxymycobactin	Cellular response to iron ion starvation
	irtB	Involved in iron homeostasis. Part of the ABC transporter complex IrtAB involved in the import of iron-bound mycobactin and carboxymycobactin	Cellular response to iron ion starvation
	mbtB	Involved in the initial steps of the mycobactin biosynthetic pathway	Involved in the pathway mycobactin biosynthesis, which is part of Siderophore biosynthesis. Cellular response to iron ion starvation
	Rv3402c	Thought to be involved in cell process	Cellular response to iron ion starvation
	mbtI	Involved in the incorporation of salicylate into the virulence-conferring salicylate-based siderophore mycobactin	Involved in the pathway mycobactin biosynthesis, which is part of Siderophore biosynthesis. Cellular response to iron ion starvation
Fatty acid metabolic process	MBTB|MBTL|MBTN|ECHA18|PRPC|RV1129C|PRPD|PPSD|PPSC|FADE35|DESA3|FADE12|PKS2
	prpC	Involved in the catabolism of short chain fatty acids (SCFA) via the tricarboxylic acid (TCA)(acetyl degradation route) and via the 2-methylcitrate cycle I (propionate degradation route)	Involved in the pathway propanoate degradation, which is part of Organic acid metabolism. Part of the pathway tricarboxylic acid cycle, which is itself part of Carbohydrate metabolism
	Rv1129c/prpR	Plays a key role in regulating expression of enzymes involved in the catabolism of short chain fatty acids (SCFA) via both the glyoxylate (acetyl degradation route) and the methylcitrate cycle (propionate degradation route). Required for intracellular growth in macrophages and for the assimilation of cholesterol-derived propionate. It is possibly involved in the regulation of genes responsible fo…	Involved in the pathway propanoate degradation, which is part of Organic acid metabolism. Involved in the pathway cholesterol metabolism, which is part of Steroid metabolism
	prpD	Involved in the catabolism of short chain fatty acids (SCFA) via the tricarboxylic acid (TCA)(acetyl degradation route) and via the 2-methylcitrate cycle I (propionate degradation route)	Involved in the pathway propanoate degradation, which is part of Organic acid metabolism. Part of the pathway tricarboxylic acid cycle, which is itself part of Carbohydrate metabolism
	ppsD	Part of the PpsABCDE complex involved in the biosynthesis of the lipid core common to phthiocerols and phenolphthiocerols by successive additions of malonyl-CoA or methylmalonyl-CoA extender units	involved in the pathway fatty acid biosynthesis, which is part of Lipid metabolism
	ppsC	Part of the PpsABCDE complex involved in the biosynthesis of the lipid core common to phthiocerols and phenolphthiocerols by successive additions of malonyl-CoA or methylmalonyl-CoA extender units	involved in the pathway fatty acid biosynthesis, which is part of Lipid metabolism
	fadE35	acyl-CoA dehydrogenase involved in lipid degradation
	desA3	Is likely involved in the aerobic desaturation system responsible for the synthesis of oleic acid from stearoyl-CoA; oleic acid is a precursor of mycobacterial membrane phospholipids and triglycerides. Catalyzes the conversion of stearoyl-CoA to oleoyl-CoA by introduction of a cis double bond between carbons 9 and 10 of the acyl chain. Requires the electron transfer partner Rv3230c to pass two el…	involved in the pathway fatty acid metabolism, which is part of Lipid metabolism
	mbtB	Involved in the initial steps of the mycobactin biosynthetic pathway	Involved in the pathway mycobactin biosynthesis, which is part of Siderophore biosynthesis. Cellular response to iron ion starvation
	mbtL	Acyl carrier protein involved in the formation of acyl-S-ACP intermediates within the mycobactin biosynthesis process. The aliphatic chains carried by ACP are subsequently transferred on to the mycobactin core by MbtK	involved in the pathway mycobactin biosynthesis, which is part of Siderophore biosynthesis
	mbtN	Catalyzes the dehydrogenation at the alpha-beta position of ACP-bound acyl chains. This results in the introduction of a double bond in the lipidic chain, which is further transferred to the epsilon-amino group of lysine residue in the mycobactin core by MbtK	involved in the pathway mycobactin biosynthesis, which is part of Siderophore biosynthesis
	fadE12	Acyl-CoA dehydrogenase	Involved in lipid degradation
	echA18	Could possibly oxidize fatty acids using specific components	Fatty acid beta-oxidation. Fatty acid metabolism. Fatty acid degradation
	pks2	Involved in sulfolipid-1 biosynthesis	Involved in the pathway fatty acid biosynthesis, which is part of Lipid metabolism. Cellular response to iron ion starvation
Cellular lipid metabolic process	RV1760|RV3137|MBTB|PAPA1|MBTL|MBTN|ECHA18|PRPC|RV1129C|PRPD|PPSD|PPSC|FADE35|DESA3|FADE12|PKS2
Lipid metabolic process
	prpC	Involved in the catabolism of short chain fatty acids (SCFA) via the tricarboxylic acid (TCA)(acetyl degradation route) and via the 2-methylcitrate cycle I (propionate degradation route)	Involved in the pathway propanoate degradation, which is part of Organic acid metabolism. Part of the pathway tricarboxylic acid cycle, which is itself part of Carbohydrate metabolism
	Rv1129c/prpR	Plays a key role in regulating expression of enzymes involved in the catabolism of short chain fatty acids (SCFA) via both the glyoxylate (acetyl degradation route) and the methylcitrate cycle (propionate degradation route). Required for intracellular growth in macrophages and for the assimilation of cholesterol-derived propionate. It is possibly involved in the regulation of genes responsible fo…	Involved in the pathway propanoate degradation, which is part of Organic acid metabolism. Involved in the pathway cholesterol metabolism, which is part of Steroid metabolism
	prpD	Involved in the catabolism of short chain fatty acids (SCFA) via the tricarboxylic acid (TCA)(acetyl degradation route) and via the 2-methylcitrate cycle I (propionate degradation route)	Involved in the pathway propanoate degradation, which is part of Organic acid metabolism. Part of the pathway tricarboxylic acid cycle, which is itself part of Carbohydrate metabolism
	Rv1760	Catalyzes the terminal and only committed step in triacylglycerol synthesis by using diacylglycerol and fatty acyl CoA as substrates. Required for storage lipid synthesis	Involved in the pathway triacylglycerol biosynthesis, which is part of Glycerolipid metabolism
	Rv3137	Catalyzes the dephosphorylation of histidinol-phosphate to histidinol, the direct precursor of histidine	Part of the pathway L-histidine biosynthesis, which is itself part of Amino-acid biosynthesis
	mbtB	Involved in the initial steps of the mycobactin biosynthetic pathway	Involved in the pathway mycobactin biosynthesis, which is part of Siderophore biosynthesis. Cellular response to iron ion starvation
	papA1	Required for the biosynthesis of sulfolipid-1 (SL-1), a major mycobacterial cell wall lipid	Cell wall organization, sulfolipid biosynthetic process
	mbtL	Acyl carrier protein involved in the formation of acyl-S-ACP intermediates within the mycobactin biosynthesis process. The aliphatic chains carried by ACP are subsequently transferred on to the mycobactin core by MbtK	involved in the pathway mycobactin biosynthesis, which is part of Siderophore biosynthesis
	mbtN	Catalyzes the dehydrogenation at the alpha-beta position of ACP-bound acyl chains. This results in the introduction of a double bond in the lipidic chain, which is further transferred to the epsilon-amino group of lysine residue in the mycobactin core by MbtK	involved in the pathway mycobactin biosynthesis, which is part of Siderophore biosynthesis
	ppsD	Part of the PpsABCDE complex involved in the biosynthesis of the lipid core common to phthiocerols and phenolphthiocerols by successive additions of malonyl-CoA or methylmalonyl-CoA extender units	involved in the pathway fatty acid biosynthesis, which is part of Lipid metabolism
	ppsC	Part of the PpsABCDE complex involved in the biosynthesis of the lipid core common to phthiocerols and phenolphthiocerols by successive additions of malonyl-CoA or methylmalonyl-CoA extender units	involved in the pathway fatty acid biosynthesis, which is part of Lipid metabolism
	fadE35	acyl-CoA dehydrogenase involved in lipid degradation
	desA3	Is likely involved in the aerobic desaturation system responsible for the synthesis of oleic acid from stearoyl-CoA; oleic acid is a precursor of mycobacterial membrane phospholipids and triglycerides. Catalyzes the conversion of stearoyl-CoA to oleoyl-CoA by introduction of a cis double bond between carbons 9 and 10 of the acyl chain. Requires the electron transfer partner Rv3230c to pass two el…	involved in the pathway fatty acid metabolism, which is part of Lipid metabolism
	fadE12	Acyl-CoA dehydrogenase	Involved in lipid degradation
	echA18	Could possibly oxidize fatty acids using specific components	Fatty acid beta-oxidation. Fatty acid metabolism. Fatty acid degradation
	pks2	Involved in sulfolipid-1 biosynthesis	Involved in the pathway fatty acid biosynthesis, which is part of Lipid metabolism. Cellular response to iron ion starvation
Biological regulation	WHIB3|RV2132|OXYS|MBTA|RV3137|MBTB|RV1049|MBTN|RV2912C|MBTI|RV1129C|TCRX|IRTA|IRTB|FADE35|VAPB47|FADE12|RV3402C|RPFE|VAPC47|VAPC19|RV0560C|PKS2
	whiB3	A redox-sensitive transcriptional regulator. Maintains intracellular redox homeostasis by regulating catabolic metabolism and polyketide biosynthesis. Regulates pathogenic lipid synthesis, coordinating proprionate flux (and other host-derived fatty acid oxidation intermediates) into methyl-branched fatty acids (polyacyltrehalose, phthiocerol dimycocerosates, sulfolipids) and the storage lipid tri…	Cell redox homeostasis, Regulation of lipid metabolic process
	Rv2132	Unknown
	oxyS	Could effect functions of OXYR during evolution. Oxidative stress response regulatory protein OxyS
	mbtA	Involved in the initial steps of the mycobactin biosynthetic pathway	Involved in the pathway mycobactin biosynthesis, which is part of Siderophore biosynthesis. Cellular response to iron ion starvation
	Rv3137	Catalyzes the dephosphorylation of histidinol-phosphate to histidinol, the direct precursor of histidine	Part of the pathway L-histidine biosynthesis, which is itself part of Amino-acid biosynthesis
	mbtB	Involved in the initial steps of the mycobactin biosynthetic pathway	Involved in the pathway mycobactin biosynthesis, which is part of Siderophore biosynthesis. Cellular response to iron ion starvation
	Rv1049	transcriptional repressor
	mbtN	Catalyzes the dehydrogenation at the alpha-beta position of ACP-bound acyl chains. This results in the introduction of a double bond in the lipidic chain, which is further transferred to the epsilon-amino group of lysine residue in the mycobactin core by MbtK	involved in the pathway mycobactin biosynthesis, which is part of Siderophore biosynthesis
	Rv2912c	Transcriptional regulator
	mbtI	Involved in the incorporation of salicylate into the virulence-conferring salicylate-based siderophore mycobactin	Involved in the pathway mycobactin biosynthesis, which is part of Siderophore biosynthesis. Cellular response to iron ion starvation
	Rv1129c/prpR	Plays a key role in regulating expression of enzymes involved in the catabolism of short chain fatty acids (SCFA) via both the glyoxylate (acetyl degradation route) and the methylcitrate cycle (propionate degradation route). Required for intracellular growth in macrophages and for the assimilation of cholesterol-derived propionate. It is possibly involved in the regulation of genes responsible fo…	Involved in the pathway propanoate degradation, which is part of Organic acid metabolism. Involved in the pathway cholesterol metabolism, which is part of Steroid metabolism
	tcrX	Member of the two-component regulatory system TcrY/TcrX. Cells lacking TcrX and TcrY show an increase in virulence in mouse model of infection, with significantly shorter survival times
	irtA	Involved in iron homeostasis. Part of the ABC transporter complex IrtAB involved in the import of iron-bound mycobactin and carboxymycobactin	Cellular response to iron ion starvation
	irtB	Involved in iron homeostasis. Part of the ABC transporter complex IrtAB involved in the import of iron-bound mycobactin and carboxymycobactin	Cellular response to iron ion starvation
	fadE35	acyl-CoA dehydrogenase involved in lipid degradation
	fadE12	Acyl-CoA dehydrogenase	Involved in lipid degradation
	Rv3402c	Thought to be involved in cell process	Cellular response to iron ion starvation
	vapB47	Antitoxin component of a type II toxin-antitoxin (TA) system. Upon expression in M.smegmatis neutralizes the effect of cognate toxin VapC47	Positive regulation of growth
	vapC47	Toxic component of a type II toxin-antitoxin (TA) system. An RNase	Negative regulation of growth
	rpfE	Factor that stimulates resuscitation of dormant cells. Has peptidoglycan (PG) hydrolytic activity	negative/positive regulation of gene expression
	vapC19	Toxic component of a type II toxin-antitoxin (TA) system. An RNase	Biological process involved in interaction with host
	Rv0560c	Involved in cellular response to chemical stress and may contribute to resistance toward antimicrobial natural compounds as well as drugs
	pks2	Involved in sulfolipid-1 biosynthesis	Involved in the pathway fatty acid biosynthesis, which is part of Lipid metabolism. Cellular response to iron ion starvation
Monocarboxylic acid metabolic process	MBTB|MBTL|MBTN|MBTI|ECHA18|PRPC|RV1129C|PRPD|PPSD|PPSC|FADE35|DESA3|FADE12|PKS2
Fatty acid biosynthetic process
	prpC	Involved in the catabolism of short chain fatty acids (SCFA) via the tricarboxylic acid (TCA)(acetyl degradation route) and via the 2-methylcitrate cycle I (propionate degradation route)	Involved in the pathway propanoate degradation, which is part of Organic acid metabolism. Part of the pathway tricarboxylic acid cycle, which is itself part of Carbohydrate metabolism
	Rv1129c/prpR	Plays a key role in regulating expression of enzymes involved in the catabolism of short chain fatty acids (SCFA) via both the glyoxylate (acetyl degradation route) and the methylcitrate cycle (propionate degradation route). Required for intracellular growth in macrophages and for the assimilation of cholesterol-derived propionate. It is possibly involved in the regulation of genes responsible fo…	Involved in the pathway propanoate degradation, which is part of Organic acid metabolism. Involved in the pathway cholesterol metabolism, which is part of Steroid metabolism
	prpD	Involved in the catabolism of short chain fatty acids (SCFA) via the tricarboxylic acid (TCA)(acetyl degradation route) and via the 2-methylcitrate cycle I (propionate degradation route)	Involved in the pathway propanoate degradation, which is part of Organic acid metabolism. Part of the pathway tricarboxylic acid cycle, which is itself part of Carbohydrate metabolism
	ppsD	Part of the PpsABCDE complex involved in the biosynthesis of the lipid core common to phthiocerols and phenolphthiocerols by successive additions of malonyl-CoA or methylmalonyl-CoA extender units	involved in the pathway fatty acid biosynthesis, which is part of Lipid metabolism
	ppsC	Part of the PpsABCDE complex involved in the biosynthesis of the lipid core common to phthiocerols and phenolphthiocerols by successive additions of malonyl-CoA or methylmalonyl-CoA extender units	involved in the pathway fatty acid biosynthesis, which is part of Lipid metabolism
	fadE35	acyl-CoA dehydrogenase involved in lipid degradation
	desA3	Is likely involved in the aerobic desaturation system responsible for the synthesis of oleic acid from stearoyl-CoA; oleic acid is a precursor of mycobacterial membrane phospholipids and triglycerides. Catalyzes the conversion of stearoyl-CoA to oleoyl-CoA by introduction of a cis double bond between carbons 9 and 10 of the acyl chain. Requires the electron transfer partner Rv3230c to pass two el…	involved in the pathway fatty acid metabolism, which is part of Lipid metabolism
	mbtB	Involved in the initial steps of the mycobactin biosynthetic pathway	Involved in the pathway mycobactin biosynthesis, which is part of Siderophore biosynthesis. Cellular response to iron ion starvation
	mbtL	Acyl carrier protein involved in the formation of acyl-S-ACP intermediates within the mycobactin biosynthesis process. The aliphatic chains carried by ACP are subsequently transferred on to the mycobactin core by MbtK	involved in the pathway mycobactin biosynthesis, which is part of Siderophore biosynthesis
	mbtN	Catalyzes the dehydrogenation at the alpha-beta position of ACP-bound acyl chains. This results in the introduction of a double bond in the lipidic chain, which is further transferred to the epsilon-amino group of lysine residue in the mycobactin core by MbtK	involved in the pathway mycobactin biosynthesis, which is part of Siderophore biosynthesis
	fadE12	Acyl-CoA dehydrogenase	Involved in lipid degradation
	mbtI	Involved in the incorporation of salicylate into the virulence-conferring salicylate-based siderophore mycobactin	Involved in the pathway mycobactin biosynthesis, which is part of Siderophore biosynthesis. Cellular response to iron ion starvation
	echA18	Could possibly oxidize fatty acids using specific components	Fatty acid beta-oxidation. Fatty acid metabolism. Fatty acid degradation
	pks2	Involved in sulfolipid-1 biosynthesis	Involved in the pathway fatty acid biosynthesis, which is part of Lipid metabolism. Cellular response to iron ion starvation
Peptide biosynthetic process	RPLN|MBTA|RPSF|MBTB|MBTK|MBTL|RPLJ|MBTN|MBTG|MBTI
Cellular amide metabolic process (+UREA|GGTB)
	rplN	This protein binds directly to 23S ribosomal RNA
	mbtA	Involved in the initial steps of the mycobactin biosynthetic pathway	Involved in the pathway mycobactin biosynthesis, which is part of Siderophore biosynthesis. Cellular response to iron ion starvation
	rpsF	Binds together with S18 to 16S ribosomal RNA
	mbtB	Involved in the initial steps of the mycobactin biosynthetic pathway	Involved in the pathway mycobactin biosynthesis, which is part of Siderophore biosynthesis. Cellular response to iron ion starvation
	mbtK	Acyltransferase required for the direct transfer of medium- to long-chain fatty acyl moieties from a carrier protein (MbtL) on to the epsilon-amino group of lysine residue in the mycobactin core	involved in the pathway mycobactin biosynthesis, which is part of Siderophore biosynthesis
	mbtL	Acyl carrier protein involved in the formation of acyl-S-ACP intermediates within the mycobactin biosynthesis process. The aliphatic chains carried by ACP are subsequently transferred on to the mycobactin core by MbtK	involved in the pathway mycobactin biosynthesis, which is part of Siderophore biosynthesis
	rplJ	50S ribosomal protein L10. Forms part of the ribosomal stalk, playing a central role in the interaction of the ribosome with GTP-bound translation factors	Translation
	mbtN	Catalyzes the dehydrogenation at the alpha-beta position of ACP-bound acyl chains. This results in the introduction of a double bond in the lipidic chain, which is further transferred to the epsilon-amino group of lysine residue in the mycobactin core by MbtK	involved in the pathway mycobactin biosynthesis, which is part of Siderophore biosynthesis
	mbtG	Flavoprotein monooxygenase required for N-hydroxylation of the two acylated lysine residues during mycobactin assembly, thus producing the hydroxamate groups necessary for iron sequestration	involved in the pathway mycobactin biosynthesis, which is part of Siderophore biosynthesis
	mbtI	Involved in the incorporation of salicylate into the virulence-conferring salicylate-based siderophore mycobactin	Involved in the pathway mycobactin biosynthesis, which is part of Siderophore biosynthesis. Cellular response to iron ion starvation
	ureA	Involved in the conversion of urea to NH3	part of the pathway urea degradation, which is itself part of Nitrogen metabolism
	ureF	Required for maturation of urease via the functional incorporation of the urease nickel metallocenter
	ggtB	Plays a key role in the gamma-glutamyl cycle, a pathway for the synthesis and degradation of glutathione
Growth of symbiont in host cell	LIPF|RV1760|MBTM|LIPR|VAPC19|RV3083|RV0481C|RV3085
	lipF	Hydrolyzes short-chain esters	Biological process involved in interaction with host
	Rv1760	Catalyzes the terminal and only committed step in triacylglycerol synthesis by using diacylglycerol and fatty acyl CoA as substrates. Required for storage lipid synthesis	Involved in the pathway triacylglycerol biosynthesis, which is part of Glycerolipid metabolism
	mbtM	Activates lipidic moieties required for mycobactin biosynthesis. Converts medium- to long-chain aliphatic fatty acids into acyl adenylate, which is further transferred on to the phosphopantetheine arm of the carrier protein MbtL. May play a role in virulence by supporting bacterial growth in the liver.	involved in the pathway mycobactin biosynthesis, which is part of Siderophore biosynthesis
	vapC19	Toxic component of a type II toxin-antitoxin (TA) system. An RNase	Biological process involved in interaction with host
	Rv0481c	Unknown
	Rv3083	Required for maintaining the appropriate mycolic acid composition and permeability of the envelope on its exposure to acidic pH
	Rv3085	Required for maintaining the appropriate mycolic acid composition and permeability of the envelope on its exposure to acidic pH
	lipR	Required for maintaining the appropriate mycolic acid composition and permeability of the envelope on its exposure to acidic pH	biological process involved in interaction with host
Otros
	Rv1096	Probably involved in carbohydrate degradation. May hydrolyse the glycosidic bond between two or more carbohydrates or between a carbohydrate and a non-carbohydrate moiety	carbohydrate metabolic process
	Rv1132	Unknown
	Rv3073c	Unknown
	Rv0997	Unknown
	Rv2600	Unknown
	Rv0725c	Exhibits S-adenosyl-L-methionine-dependent methyltransferase activity
	Rv2104A	No aparece con la A. Sin la A en vapB37
	Rv3839	Unknown
	Rv1762c	Unknown
	Rv1342c	Unknown
	rplJ	50S ribosomal protein L10. Forms part of the ribosomal stalk, playing a central role in the interaction of the ribosome with GTP-bound translation factors	Translation
	mmuM	Catalyzes methyl transfer from S-methylmethionine or S-adenosylmethionine (less efficient) to homocysteine, selenohomocysteine and less efficiently selenocysteine	methionine biosynthetic process
	lipR	Required for maintaining the appropriate mycolic acid composition and permeability of the envelope on its exposure to acidic pH	biological process involved in interaction with host
	sirA	Catalyzes the reduction of sulfite to sulfide, a step in the biosynthesis of sulfur-containing amino acids and cofactor	sulfate assimilation
	PPE58	Unknown
	Rv2323c	Hydrolyzes N(G),N(G)-dimethyl-L-arginine (ADMA) and N(G)-monomethyl-L-arginine (MMA)
	metH	Catalyzes the transfer of a methyl group from methyl-cobalamin to homocysteine, yielding enzyme-bound cob(I)alamin and methionine. Subsequently, remethylates the cofactor using methyltetrahydrofolate	part of the pathway L-methionine biosynthesis via de novo pathway, which is itself part of Amino-acid biosynthesis
	metK	Catalyzes the formation of S-adenosylmethionine (AdoMet) from methionine and ATP. The overall synthetic reaction is composed of two sequential steps, AdoMet formation and the subsequent tripolyphosphate hydrolysis which occurs prior to release of AdoMet from the enzyme	part of the pathway S-adenosyl-L-methionine biosynthesis, which is itself part of Amino-acid biosynthesis
	PPE57	Plays a key role in regulating innate and adaptive immune responses through human Toll-like receptor 2 (TLR2). Interacts with TLR2, leading to the subsequent activation of the mitogen-activated protein kinase (MAPK) and nuclear factor kappa B (NF-kappa-B) signaling pathways. Induces macrophage activation by augmenting the expression of several cell surface molecules (CD40, CD80, CD86 and MHC clas…
	Rv1258c	Efflux pump that contributes to intrinsic antibiotic resistance. The pump uses the electrochemical gradient as a source of energy
	hisE	Phosphoribosyl-AMP pyrophosphatase	part of the pathway L-histidine biosynthesis, which is itself part of Amino-acid biosynthesis
	PE31	Unknown
	rpsF	Binds together with S18 to 16S ribosomal RNA
	Rv1638A	Unknown
	Rv0145	Exhibits S-adenosyl-L-methionine-dependent methyltransferase activity
	Rv1351	Unknown
	Rv3485c	Probable short-chain type dehydrogenase/reductase
	Rv0997A	Con la A no aparece
	Rv1519	Unknown
	wag22	Has fibronectin-binding activity (could thus mediate bacterial attachment to host cells). Thought to be expressed during infection
	desA3	Is likely involved in the aerobic desaturation system responsible for the synthesis of oleic acid from stearoyl-CoA; oleic acid is a precursor of mycobacterial membrane phospholipids and triglycerides. Catalyzes the conversion of stearoyl-CoA to oleoyl-CoA by introduction of a cis double bond between carbons 9 and 10 of the acyl chain. Requires the electron transfer partner Rv3230c to pass two el…	involved in the pathway fatty acid metabolism, which is part of Lipid metabolism
	pks3	Potentially involved in some intermediate steps for the synthesis of a polyketide molecule which may be involved in secondary metabolism. Supposedly involved in stationary-phase survival	Lipid metabolism
	Rv2478c	Unknown
	Rv1520	Unknown
	rplN	This protein binds directly to 23S ribosomal RNA
	ggtB	Plays a key role in the gamma-glutamyl cycle, a pathway for the synthesis and degradation of glutathione
	Rv1761c	Unknown
	ppsD	Part of the PpsABCDE complex involved in the biosynthesis of the lipid core common to phthiocerols and phenolphthiocerols by successive additions of malonyl-CoA or methylmalonyl-CoA extender units	involved in the pathway fatty acid biosynthesis, which is part of Lipid metabolism
	ppsC	Part of the PpsABCDE complex involved in the biosynthesis of the lipid core common to phthiocerols and phenolphthiocerols by successive additions of malonyl-CoA or methylmalonyl-CoA extender units	involved in the pathway fatty acid biosynthesis, which is part of Lipid metabolism
	accA2	This protein carries two functions: biotin carboxyl carrier protein and biotin carboxyltransferase. Involved in the first step of long-chain fatty acid synthesis
	Rv2912c	Transcriptional regulator
	PE_PGRS44	Unknown
	lprD	lipoprotein
	Rv0750	Unknown
	Rv3083	Required for maintaining the appropriate mycolic acid composition and permeability of the envelope on its exposure to acidic pH
	Rv3428c	IS1532
	Rv3085	Required for maintaining the appropriate mycolic acid composition and permeability of the envelope on its exposure to acidic pH
	Rv0950c	Unknown
	Rv2331A	Unknown
	Rv2189c	Unknown
	Rv3769	Unknown
	che1	Possibly involved in inserting FE2+ into sirohydrochlorin to produce siroheme, required for SIRA (Rv2391) function
	Rv3778c	Unknown
	Rv0068	oxidorreductase
	Rv3427c	IS1532
	Rv2699c	Unknown
	tcrX	Member of the two-component regulatory system TcrY/TcrX. Cells lacking TcrX and TcrY show an increase in virulence in mouse model of infection, with significantly shorter survival times
	PE23	Unknown
	ureF	Required for maturation of urease via the functional incorporation of the urease nickel metallocenter
	iniB	Isoniazid inductible gene protein
	Rv0560c	Involved in cellular response to chemical stress and may contribute to resistance toward antimicrobial natural compounds as well as drugs
	ureA	Involved in the conversion of urea to NH3	part of the pathway urea degradation, which is itself part of Nitrogen metabolism
	Rv1639c	Unknown
	mbtC	Involved in the biogenesis of the hydroxyphenyloxazoline-containing siderophore mycobactins
	Rv2132	Unknown
	mbtF	Involved in the biogenesis of the hydroxyphenyloxazoline-containing siderophore mycobactins. Probably activates the two lysine residues that are incorporated into mycobactin (lysine ligation)	involved in the pathway mycobactin biosynthesis, which is part of Siderophore biosynthesis
	Rv3440c	Unknown
	Rv1287	transcriptional regulator
	PPE37	Unknown
	Rv3863	Unknown
	Rv1049	transcriptional repressor
	mbtK	Acyltransferase required for the direct transfer of medium- to long-chain fatty acyl moieties from a carrier protein (MbtL) on to the epsilon-amino group of lysine residue in the mycobactin core	involved in the pathway mycobactin biosynthesis, which is part of Siderophore biosynthesis
	mbtL	Acyl carrier protein involved in the formation of acyl-S-ACP intermediates within the mycobactin biosynthesis process. The aliphatic chains carried by ACP are subsequently transferred on to the mycobactin core by MbtK	involved in the pathway mycobactin biosynthesis, which is part of Siderophore biosynthesis
	mbtM	Activates lipidic moieties required for mycobactin biosynthesis. Converts medium- to long-chain aliphatic fatty acids into acyl adenylate, which is further transferred on to the phosphopantetheine arm of the carrier protein MbtL. May play a role in virulence by supporting bacterial growth in the liver.	involved in the pathway mycobactin biosynthesis, which is part of Siderophore biosynthesis
	Rv1085c	hemolysin-like protein involved in virulence
	mbtN	Catalyzes the dehydrogenation at the alpha-beta position of ACP-bound acyl chains. This results in the introduction of a double bond in the lipidic chain, which is further transferred to the epsilon-amino group of lysine residue in the mycobactin core by MbtK	involved in the pathway mycobactin biosynthesis, which is part of Siderophore biosynthesis
	mbtG	Flavoprotein monooxygenase required for N-hydroxylation of the two acylated lysine residues during mycobactin assembly, thus producing the hydroxamate groups necessary for iron sequestration	involved in the pathway mycobactin biosynthesis, which is part of Siderophore biosynthesis
	Rv1765c	Unknown
	fadE35	acyl-CoA dehydrogenase involved in lipid degradation
	Rv2190c	Unknown

## Sheet: Table S3.3
Table S3. Differentially expressed genes classified by functional categories.
Table S3.3. Upregulated genes in MtZ stationary phase
Interspecies interaction between organisms	WHIB5|FADB2|FADE5|RV3551|ESPE|RV1462|INO1|ESPI|VAPB44|MBTB|ESPJ|MMPS4|HBHA|MMPS5|SIGD|ESXA|RV3740C|RV0146|ESXB|PKS5|MMPL4|ECCD1|RPFE|RPFA
	whiB5	A transcription factor that is probably redox-responsive. Probably plays a role in immunomodulation and reactivation after chronic infection. Its induction results in transcription of a number of genes including sigM, and the genes for 2 type VII secretion systems ESX-2 and ESX-4. Seems to negatively regulate its own expression	Regulatory proteins
	fadB2	Catalyzes the NAD-dependent oxidation of beta-hydroxybutyryl-CoA to acetoacetyl-CoA in vitro at pH 10. Also catalyzes the reverse reaction albeit in a lower pH range of 5.5-6.5	Involved in the pathway butanoate metabolism, which is part of Lipid metabolism
	fadE5	Acyl-CoA dehydrogenase that exhibits broad specificity for linear acyl-CoA substrates, with a preference for long-chain substrates	Involved in the pathway fatty acid metabolism, which is part of Lipid metabolism
	Rv3551	Involved in the final steps of cholesterol and steroid degradation. Opens the last steroid ring of cholesterol	Involved in the pathway cholesterol degradation, which is part of Steroid metabolism
	espE	ESX-1 secretion-associated protein	Biological process involved in interaction with host
	Rv1462	Unknown
	ino1	Catalyzes the conversion of glucose 6-phosphate to 1D-myo-inositol 3-phosphate	Involved in phosphatidylinositol (PI) biosynthetic pathway
	espI	ESX-1 secretion-associated protein EspI. Conserved proline and alanine rich protein. Required to repress ESX-1-mediated secretion under low ATP conditions. This function requires the ATP-binding motif	Negative regulation of cell division, protein secretion by the type VII secretion system
	vapB44	Possibly the antitoxin component of a type II toxin-antitoxin (TA) system. Its cognate toxin is VapC44	Response to host immune response
	mbtB	Involved in the initial steps of the mycobactin biosynthetic pathway	Involved in the pathway mycobactin biosynthesis, which is part of Siderophore biosynthesis. Cellular response to iron ion starvation
	espJ	ESX-1 secretion-associated protein EspJ. Conserved alanine rich protein. Could be involved in regulation of growth and intracellular survival. Elicits a prominent immune response in human tuberculosis patients. Contains several epitopes, particularly in the C-terminal region. Induced during stationary phase.	Virulence
	mmpS4	Part of an export system, which is required for biosynthesis and secretion of siderophores. Essential for virulence.	Virulence
	hbhA	Required for extrapulmonary dissemination. Mediates adherence to epithelial cells by binding to sulfated glycoconjugates present at the surface of these cells; binds heparin, dextran sulfate, fucoidan and chondroitin sulfate. Promotes hemagglutination of erythrocytes of certain host species. Induces mycobacterial aggregation	Positive regulation by symbiont of host receptor-mediated endocytosis
	mmpS5	Part of an export system, which is required for biosynthesis and secretion of siderophores. Essential for virulence	Virulence
	sigD	Positively autoregulates, probably directly, expressed at a relatively high level throughout exponential growth and during stationary phase. Expression decreases during O2 depletion (hypoxia)	Response to heat
	esxA	A secreted protein that plays a number of roles in modulating the host's immune response to infection as well as being responsible for bacterial escape into the host cytoplasm. Mucha más información en Uniprot	Modulation by symbiont of host signal transduction pathway
	Rv3740c	Involved in synthesis of triacylglycerol	Involved in the pathway triacylglycerol biosynthesis, which is part of Glycerolipid metabolism
	Rv0146	Exhibits S-adenosyl-L-methionine-dependent methyltransferase activity	Induction by symbiont of host immune response
	esxB	Involved in translocation of bacteria from the host (human) phagolysosome to the host cytoplasm. Mucha más información en Uniprot	protein secretion by the type VII secretion system
	pks5	Polyketide synthase likely involved in the biosynthesis of a polymethyl-branched fatty acid (PMB-FA) that might only be produced during host infection. Is required for the full virulence of M.tuberculosis during host infection	Involved in the pathway fatty acid biosynthesis, which is part of Lipid metabolism
	mmpL4	Part of an export system, which is required for biosynthesis and secretion of siderophores	Biological process involved in interaction with host
	eccD1	Part of the ESX-1 specialized secretion system, which delivers several virulence factors to host cells during infection, including the key virulence factors EsxA (ESAT-6) and EsxB (CFP-10)	Biological process involved in interaction with host, evasion of host immune response
	rpfE	Factor that stimulates resuscitation of dormant cells. Has peptidoglycan (PG) hydrolytic activity	Negative/positive regulation of gene expression
	rpfA	Factor that stimulates resuscitation of dormant cells. Has peptidoglycan (PG) hydrolytic activity	Negative/positive regulation of gene expression
Pathogenesis	WHIB5|INO1|ESPI|MBTB|ESPJ|MMPS4|HBHA|MMPS5|SIGD|ESXA|ESXB|PKS5|MMPL4|RPFE|RPFA
	whiB5	A transcription factor that is probably redox-responsive. Probably plays a role in immunomodulation and reactivation after chronic infection. Its induction results in transcription of a number of genes including sigM, and the genes for 2 type VII secretion systems ESX-2 and ESX-4. Seems to negatively regulate its own expression	Regulatory proteins
	ino1	Catalyzes the conversion of glucose 6-phosphate to 1D-myo-inositol 3-phosphate	Involved in phosphatidylinositol (PI) biosynthetic pathway
	espI	ESX-1 secretion-associated protein EspI. Conserved proline and alanine rich protein. Required to repress ESX-1-mediated secretion under low ATP conditions. This function requires the ATP-binding motif	Negative regulation of cell division, protein secretion by the type VII secretion system
	mbtB	Involved in the initial steps of the mycobactin biosynthetic pathway	Involved in the pathway mycobactin biosynthesis, which is part of Siderophore biosynthesis. Cellular response to iron ion starvation
	espJ	ESX-1 secretion-associated protein EspJ. Conserved alanine rich protein. Could be involved in regulation of growth and intracellular survival. Elicits a prominent immune response in human tuberculosis patients. Contains several epitopes, particularly in the C-terminal region. Induced during stationary phase.	Virulence
	mmpS4	Part of an export system, which is required for biosynthesis and secretion of siderophores. Essential for virulence.	Virulence
	hbhA	Required for extrapulmonary dissemination. Mediates adherence to epithelial cells by binding to sulfated glycoconjugates present at the surface of these cells; binds heparin, dextran sulfate, fucoidan and chondroitin sulfate. Promotes hemagglutination of erythrocytes of certain host species. Induces mycobacterial aggregation	Positive regulation by symbiont of host receptor-mediated endocytosis
	mmpS5	Part of an export system, which is required for biosynthesis and secretion of siderophores. Essential for virulence	Virulence
	sigD	Positively autoregulates, probably directly, expressed at a relatively high level throughout exponential growth and during stationary phase. Expression decreases during O2 depletion (hypoxia)	Response to heat
	esxA	A secreted protein that plays a number of roles in modulating the host's immune response to infection as well as being responsible for bacterial escape into the host cytoplasm. Mucha más información en Uniprot	Modulation by symbiont of host signal transduction pathway
	esxB	Involved in translocation of bacteria from the host (human) phagolysosome to the host cytoplasm. Mucha más información en Uniprot	protein secretion by the type VII secretion system
	pks5	Polyketide synthase likely involved in the biosynthesis of a polymethyl-branched fatty acid (PMB-FA) that might only be produced during host infection. Is required for the full virulence of M.tuberculosis during host infection	Involved in the pathway fatty acid biosynthesis, which is part of Lipid metabolism
	mmpL4	Part of an export system, which is required for biosynthesis and secretion of siderophores	Biological process involved in interaction with host
	rpfA	Factor that stimulates resuscitation of dormant cells. Has peptidoglycan (PG) hydrolytic activity	Negative/positive regulation of gene expression
Metallo-sulfur cluster assembly	RV1461|RV1462|RV1465
Iron-sulfur cluster assembly
	Rv1461	Unknown
	Rv1462	Unknown
	Rv1465	Possible nitrogen fixation related protein	cellular iron ion homeostasis
Lipid metabolic process	RV1371|FADB2|FADE5|RV2251|RV1372|FADD3|RV3094C|INO1|MBTB|RV2277C|RV1592C|PAPA3|RV3740C|PKS5|FADD15|FADE35|RV0111|UMAA
	Rv1371	Unknown
	fadB2	Catalyzes the NAD-dependent oxidation of beta-hydroxybutyryl-CoA to acetoacetyl-CoA in vitro at pH 10. Also catalyzes the reverse reaction albeit in a lower pH range of 5.5-6.5	Involved in the pathway butanoate metabolism, which is part of Lipid metabolism
	fadE5	Acyl-CoA dehydrogenase that exhibits broad specificity for linear acyl-CoA substrates, with a preference for long-chain substrates	Involved in the pathway fatty acid metabolism, which is part of Lipid metabolism
	Rv2251	Possible flavoprotein. Electron acceptor	Ether lipid metabolism
	Rv1372/pks18	Involved in the biosynthesis of tri- and tetraketide alpha-pyrones. Pks18 catalyzes the extension of medium- and long-chain aliphatic acyl-CoA substrates by using malonyl-CoA as an extender molecule to synthesize polyketide products	Involved in the pathway fatty acid biosynthesis, which is part of Lipid metabolism
	fadD3	Involved in the catabolism of the rings C and D of cholesterol	Cholesterol metabolic process, Steroid degradation
	Rv3094c	Unknown
	ino1	Catalyzes the conversion of glucose 6-phosphate to 1D-myo-inositol 3-phosphate	Involved in phosphatidylinositol (PI) biosynthetic pathway
	mbtB	Involved in the initial steps of the mycobactin biosynthetic pathway	Involved in the pathway mycobactin biosynthesis, which is part of Siderophore biosynthesis. Cellular response to iron ion starvation
	Rv2277	Possible glycerolphosphodiesterase	Lipid metabolic process
	Rv1592c	Probable inactive lipase	Lipid catabolic process
	papA3	Involved in the biosynthesis of polyacyltrehalose (PAT), a pentaacylated, trehalose-based glycolipid that could have a role in anchoring the bacterial capsule	Glycolipid biosynthetic process
	Rv3740c	Involved in synthesis of triacylglycerol	Involved in the pathway triacylglycerol biosynthesis, which is part of Glycerolipid metabolism
	pks5	Polyketide synthase likely involved in the biosynthesis of a polymethyl-branched fatty acid (PMB-FA) that might only be produced during host infection. Is required for the full virulence of M.tuberculosis during host infection	Involved in the pathway fatty acid biosynthesis, which is part of Lipid metabolism
	fadD15	Catalyzes the activation of long-chain fatty acids as acyl-coenzyme A (acyl-CoA), which are then transferred to the multifunctional polyketide synthase (PKS) type III for further chain extension	Involved in the pathway fatty acid biosynthesis, which is part of Lipid metabolism
	fadE35	acyl-CoA dehydrogenase	Lipid metabolism
	Rv0111	Possible transmembrane acyltransferase	Cellular polysaccharide biosynthetic process, lipopolysaccharide biosynthetic process
	umaA	Involved in mycolic acid modification or synthesis. Methyltransferase that modifies short-chain fatty acids	Lipid biosynthetic process
Symbiotic process	FADB2|FADE5|RV3551|ESPE|RV1462|VAPB44|MBTB|HBHA|ESXA|RV3740C|RV0146|MMPL4|ECCD1
	fadB2	Catalyzes the NAD-dependent oxidation of beta-hydroxybutyryl-CoA to acetoacetyl-CoA in vitro at pH 10. Also catalyzes the reverse reaction albeit in a lower pH range of 5.5-6.5	Involved in the pathway butanoate metabolism, which is part of Lipid metabolism
	fadE5	Acyl-CoA dehydrogenase that exhibits broad specificity for linear acyl-CoA substrates, with a preference for long-chain substrates	Involved in the pathway fatty acid metabolism, which is part of Lipid metabolism
	Rv3551	Involved in the final steps of cholesterol and steroid degradation. Opens the last steroid ring of cholesterol	Involved in the pathway cholesterol degradation, which is part of Steroid metabolism
	espE	ESX-1 secretion-associated protein	Biological process involved in interaction with host
	Rv1462	Unknown
	vapB44	Possibly the antitoxin component of a type II toxin-antitoxin (TA) system. Its cognate toxin is VapC44	Response to host immune response
	mbtB	Involved in the initial steps of the mycobactin biosynthetic pathway	Involved in the pathway mycobactin biosynthesis, which is part of Siderophore biosynthesis. Cellular response to iron ion starvation
	hbhA	Required for extrapulmonary dissemination. Mediates adherence to epithelial cells by binding to sulfated glycoconjugates present at the surface of these cells; binds heparin, dextran sulfate, fucoidan and chondroitin sulfate. Promotes hemagglutination of erythrocytes of certain host species. Induces mycobacterial aggregation	Positive regulation by symbiont of host receptor-mediated endocytosis
	esxA	A secreted protein that plays a number of roles in modulating the host's immune response to infection as well as being responsible for bacterial escape into the host cytoplasm. Mucha más información en Uniprot	Modulation by symbiont of host signal transduction pathway
	Rv3740c	Involved in synthesis of triacylglycerol	Involved in the pathway triacylglycerol biosynthesis, which is part of Glycerolipid metabolism
	Rv0146	Exhibits S-adenosyl-L-methionine-dependent methyltransferase activity	Induction by symbiont of host immune response
	mmpL4	Part of an export system, which is required for biosynthesis and secretion of siderophores	Biological process involved in interaction with host
	eccD1	Part of the ESX-1 specialized secretion system, which delivers several virulence factors to host cells during infection, including the key virulence factors EsxA (ESAT-6) and EsxB (CFP-10)	Biological process involved in interaction with host, evasion of host immune response
Otros
	esxJ	ESAT-6 like protein
	Rv2621c	Possible transcriptional regulatory protein
	PPE48	Unknown
	Rv3553/ipdC	Involved in the final steps of cholesterol and steroid degradation	involved in the pathway cholesterol degradation, which is part of Steroid metabolism
	Rv2386A	Con la A no sale nada
	Rv2622	Possible methyltransferase
	rhlE	Has a helix-destabilizing activity. Probable ATP-dependent RNA helicase	ribosomal large subunit assembly
	moaC3	Cyclic pyranopterin monophosphate synthase 3.	Involved in the pathway molybdopterin biosynthesis, which is part of Cofactor biosynthesis
	Rv1435c	Unknown
	Rv1435c	Thought to be involved in active transport of tetronasin across the membrane (export): tetronasin resistance by an export mechanism. Responsible for the translocation of the substrate across the membrane
	Rv 3787c	Exhibits S-adenosyl-L-methionine-dependent methyltransferase activity
	Rv3424c	Unknown
	whiB6	Acts as a transcriptional regulator. Probably redox-responsive. Weakly expressed in exponential phase, more induced upon entry into stationary phase. Slightly induced during entry into hypoxia, by cAMP, in macrophage infection.	Regulatory proteins
	Rv3727	Possible oxidoreductase
	Rv1491c	Unknown
	Rv0148	Probable short-chain type dehydrogenase/reductase	protein pupylation
	Rv0147	Probable aldehyde dehydrogenase (NAD+) dependent
	Rv1218c	Probably part of the ABC transporter complex Rv1217c-Rv1218c involved in the resistance to a wide range of structurally unrelated drugs. Could be involved in the efflux of substrates belonging to the diverse chemical classes of novobiocins, biarylpiperazines, pyridines, bisanilinopyrimidines, pyrroles and, to a smaller extent, pyrazolones. Probably responsible for energy coupling to the transport…
	TB15.3	Iron-regulated universal stress protein
	Rv1478/ripB	Peptidoglycan endopeptidase that cleaves the bond between D-glutamate and meso-diaminopimelate. Binds high-molecular weight peptidoglycan, but does not degrade it. Required for normal separation of daughter cells after cell division and cell wall integrity. Required for host cell invasion	cell wall organization
	PPE66	Unknown
	Rv2327	Unknown
	PPE67	Unknown
	PPE68	Plays a major role in RD1-associated pathogenesis, and may contribute to the establishment and maintenance of M.tuberculosis infection. Together with PE35, stimulates the secretion of IL-10 and MCP-1 from human macrophages, via the interaction with human Toll-like receptor 2 (TLR2). Does not interfere with the secretion and immunogenicity of EsxA (ESAT-6) and EsxB (CFP-10)
	Rv3093c	Transcriptional regulator
	moaA1	Involved in molybdenum cofactor biosynthesis; involved in the biosynthesis of molybdopterin precursor Z from guanosine.	Involved in the pathway molybdopterin biosynthesis, which is part of Cofactor biosynthesis
	Rv1566c	Unknown
	pks4	Potentially involved in some intermediate steps for the synthesis of a polyketide molecule which may be involved in secondary metabolism.
	mycP2	Probable alanine and proline rich membrane-anchored mycosin MycP2 (serine protease) (subtilisin-like protease) (subtilase-like) (mycosin-2). Thought to have proteolytic activity	Protein processing
	lipU	Esterase that shows preference for short chain fatty acids. Contributes to the growth of M.tuberculosis during the nutritive stress.	Lipid metabolism
	Rv2620c	Unknown
	Rv0047c	Unknown
	Rv1647	Thought to play an essential role in regulation of cellular metabolism by catalysing the synthesis of a second messenger, camp
	Rv1648	Unknown
	Rv1216c	Unknown
	efpA	Thought to be involved in transport of undetermined substrate (possibly drug) across the membrane (export): so responsible for the translocation of the substrate across the membrane
	mmpL5	Part of an export system, which is required for biosynthesis and secretion of siderophores
	mmpL4	Part of an export system, which is required for biosynthesis and secretion of siderophores. Essential for normal replication during the active-growth phase of the murine tuberculosis model
	Rv0320	Unknown
	mmpL10	Required for the biosynthesis of polyacyltrehalose (PAT) and the transport of diacyltrehalose (DAT) and possibly PAT to the cell surface.	lipid transport
	moaX	Thought to be involved in molybdenum cofactor biosynthesis
	Rv3324A	Thought to be involved in molybdopterin biosynthesis
	Rv1588c	Unknown
	miaA	Catalyzes the transfer of a dimethylallyl group onto the adenine at position 37 in tRNAs that read codons beginning with uridine, leading to the formation of N6-(dimethylallyl)adenosine	tRNA modification
	Rv0474	transcriptional regulatory protein
	Rv0197	oxidoreductase
	Rv0196	transcriptional regulatory protein
	Rv3484	Unknown
	Rv1463	Thought to be involved in active transport across the membrane. Responsible for energy coupling to the transport system. Probable conserved ATP-binding protein ABC transporter
	PPE3	Unknown
	glpD1	Involved in aerobic respiration and oxidation of glycerol. Possibly play a role in metabolism of riboflavin, FAD,FMN	glycerol-3-phosphate catabolic process
	PPE5	Unknown
	PE_PGRS56	Unknown
	Rv0740	Unknown
	Rv0068	Oxidoreductase
	Rv3322C	Possible methyltransferase
	vapC36	Toxic component of a type II toxin-antitoxin (TA) system. An RNase. Its cognate antitoxin is VapB36
	bpoA	Involved in detoxification reactions
	Rv3212	Unknown
	ethA	Monooxygenase able to convert a wide range of ketones to the corresponding esters or lactones via a Baeyer-Villiger oxidation reaction. Can act on long-chain aliphatic ketones (2-hexanone to 2-dodecanone) and on aromatic ketones (phenylacetone and benzylacetone). Is also able to catalyze enantioselective sulfoxidation of methyl-p-tolylsulfide	xenobiotic metabolic process
	vapC1	Toxic component of a type II toxin-antitoxin (TA) system. The cognate antitoxin is VapB1. Has ribonuclease activity
	Rv2728c	Unknown
	csd	Catalyzes the removal of elemental sulfur and selenium atoms from L-cysteine, L-cystine, L-selenocysteine, and L-selenocystine to produce L-alanine	cysteine metabolic process
	ethR	Involved in the repression of the monooxygenase EthA which is responsible of the formation of the active metabolite of ethionamide (ETH)	Regulatory proteins
	icl1	Involved in the persistence and virulence of M.tuberculosis. Catalyzes the reversible formation of succinate and glyoxylate from isocitrate, a key step of the glyoxylate cycle, which operates as an anaplerotic route for replenishing the tricarboxylic acid cycle during growth on fatty acid substrates. It could also catalyze the formation of pyruvate and succinate from 2-methylisocitrate, a key ste…	part of the pathway glyoxylate cycle, which is itself part of Carbohydrate metabolism
	Rv1219c	Regulates the expression of the Rv1217c-Rv1218c multidrug efflux system and its own expression. Acts by binding to promoter regions of Rv1219c and upstream of the Rv1218c gene. Important for survival in prolonged stationary phase and during macrophage infection. ay be used to eliminate non-growing mycobacteria
	mbtC	Involved in the biogenesis of the hydroxyphenyloxazoline-containing siderophore mycobactins
	mbtA	Involved in the initial steps of the mycobactin biosynthetic pathway	Involved in the pathway mycobactin biosynthesis, which is part of Siderophore biosynthesis. Cellular response to iron ion starvation
	mbtB	Involved in the initial steps of the mycobactin biosynthetic pathway	Involved in the pathway mycobactin biosynthesis, which is part of Siderophore biosynthesis. Cellular response to iron ion starvation
	Rv2729c	Unknown
	dxs1	Catalyzes the acyloin condensation reaction between C atoms 2 and 3 of pyruvate and glyceraldehyde 3-phosphate to yield 1-deoxy-D-xylulose-5-phosphate (DXP)	part of the pathway 1-deoxy-D-xylulose 5-phosphate biosynthesis, which is itself part of Metabolic intermediate biosynthesis
	Rv2990c	Unknown
	Rv3413c	An anti-sigma factor for extracytoplasmic function (ECF) sigma factor SigD. ECF sigma factors are held in an inactive form by an anti-sigma factor until released by regulated intramembrane proteolysis (RIP). RIP occurs when an extracytoplasmic signal triggers a concerted proteolytic cascade to transmit information and elicit cellular responses. The membrane-spanning regulatory substrate protein i…
	PE16	Esterase that hydrolyzes short to medium chain fatty acid esters with the highest specific activity for p-nitrophenyl caproate

## Sheet: Table S3.4
Supplemental Table S3. Differentially expressed genes classified by functional categories.
Table S3.4. Downregulated genes in MtZ stationary phase
Response to acid chemical	RV3087|TGS4|LIPR|RV3083|RV3085
	Rv3087	Possible triacylglycerol synthase (diacylglycerol acyltransferase). Required for maintaining the appropriate mycolic acid composition and permeability of the envelope on its exposure to acidic pH	Involved in the pathway triacylglycerol biosynthesis, which is part of Glycerolipid metabolism
	tgs4	Possible triacylglycerol synthase (diacylglycerol acyltransferase). Required for maintaining the appropriate mycolic acid composition and permeability of the envelope on its exposure to acidic pH	Involved in the pathway triacylglycerol biosynthesis, which is part of Glycerolipid metabolism
	lipR	Probable acetyl-hydrolase/esterase. Required for maintaining the appropriate mycolic acid composition and permeability of the envelope on its exposure to acidic pH	Biological process involved in interaction with host
	Rv3083	FAD-containing monooxygenase MymA. Required for maintaining the appropriate mycolic acid composition and permeability of the envelope on its exposure to acidic pH	Biological process involved in interaction with host, Aminobenzoate degradation
	Rv3085	Oxidoreductase SadH. Required for maintaining the appropriate mycolic acid composition and permeability of the envelope on its exposure to acidic pH	Biological process involved in interaction with host, Aminobenzoate degradation
Growth of symbiont in host cell	RV3087|TGS4|RV1760|RV3233C|LIPR|RV3083|RV3085
	Rv3087	Possible triacylglycerol synthase (diacylglycerol acyltransferase). Required for maintaining the appropriate mycolic acid composition and permeability of the envelope on its exposure to acidic pH	Involved in the pathway triacylglycerol biosynthesis, which is part of Glycerolipid metabolism
	tgs4	Possible triacylglycerol synthase (diacylglycerol acyltransferase). Required for maintaining the appropriate mycolic acid composition and permeability of the envelope on its exposure to acidic pH	Involved in the pathway triacylglycerol biosynthesis, which is part of Glycerolipid metabolism
	Rv1760	Catalyzes the terminal and only committed step in triacylglycerol synthesis by using diacylglycerol and fatty acyl CoA as substrates. Required for storage lipid synthesis	Involved in the pathway triacylglycerol biosynthesis, which is part of Glycerolipid metabolism
	Rv3233c	Possible triacylglycerol synthase (diacylglycerol acyltransferase)	Response to hypoxia, response to nitric oxide, triglyceride biosynthetic process
	lipR	Probable acetyl-hydrolase/esterase. Required for maintaining the appropriate mycolic acid composition and permeability of the envelope on its exposure to acidic pH	Biological process involved in interaction with host
	Rv3083	FAD-containing monooxygenase MymA. Required for maintaining the appropriate mycolic acid composition and permeability of the envelope on its exposure to acidic pH	Biological process involved in interaction with host, Aminobenzoate degradation
	Rv3085	Oxidoreductase SadH. Required for maintaining the appropriate mycolic acid composition and permeability of the envelope on its exposure to acidic pH	Biological process involved in interaction with host, Aminobenzoate degradation
Interspecies interaction between organisms	RV2821C|ESPC|PPE19|RV3087|ESPD|RV1760|RV3233C|MCE1R|TGS4|RPFD|LIPR|RV3083|RV3085|ESPA
	Rv2821c	Encoded in a type III-A CRISPR locus. This subunit has the target ssRNA endonuclease activity; it cleaves multiple sites in the target RNA at 6 nucleotide intervals	Defense response to virus
	espC	ESX-1 secretion-associated protein. Required for ESX-1 function. Required for either stability or expression of EspA	Evasion of host immune response, protein secretion by the type VII secretion system
	PPE19	Unknown	Response to host immune response
	Rv3087	Possible triacylglycerol synthase (diacylglycerol acyltransferase). Required for maintaining the appropriate mycolic acid composition and permeability of the envelope on its exposure to acidic pH	Involved in the pathway triacylglycerol biosynthesis, which is part of Glycerolipid metabolism
	espD	Required for ESX-1 function. Required for the maintenance of adequate cellular levels of both EspA and EspC. Facilitates EsxA secretion	Protein secretion by the type VII secretion system
	Rv1760	Catalyzes the terminal and only committed step in triacylglycerol synthesis by using diacylglycerol and fatty acyl CoA as substrates. Required for storage lipid synthesis	Involved in the pathway triacylglycerol biosynthesis, which is part of Glycerolipid metabolism
	Rv3233c	Possible triacylglycerol synthase (diacylglycerol acyltransferase)	Response to hypoxia, response to nitric oxide, triglyceride biosynthetic process
	mce1R	Probable transcriptional regulatory protein. Involved in transcriptional mechanism	Suppression by symbiont of host immune response
	tgs4	Possible triacylglycerol synthase (diacylglycerol acyltransferase). Required for maintaining the appropriate mycolic acid composition and permeability of the envelope on its exposure to acidic pH	Involved in the pathway triacylglycerol biosynthesis, which is part of Glycerolipid metabolism
	rpfD	Factor that stimulates resuscitation of dormant cells. Has peptidoglycan (PG) hydrolytic activity	Dormancy exit of symbiont in host
	lipR	Probable acetyl-hydrolase/esterase. Required for maintaining the appropriate mycolic acid composition and permeability of the envelope on its exposure to acidic pH	Biological process involved in interaction with host
	Rv3083	FAD-containing monooxygenase MymA. Required for maintaining the appropriate mycolic acid composition and permeability of the envelope on its exposure to acidic pH	Biological process involved in interaction with host, Aminobenzoate degradation
	Rv3085	Oxidoreductase SadH. Required for maintaining the appropriate mycolic acid composition and permeability of the envelope on its exposure to acidic pH	Biological process involved in interaction with host, Aminobenzoate degradation
	espA	Required for secretion of EsxA (ESAT-6) and EsxB (CFP-10) and for virulence. Involved in translocation of bacteria from the host (human) phagolysosome to the host cytoplasm. Maintenance of wild-type levels of EspA requires both EspC and EspD	Protein secretion by the type VII secretion system
Response to nitric oxide	RV3087|TGS4|RV1760|RV3233C
Response to bronchodilator
Response to nitrogen compound
Growth of symbiont in host
Growth involved in symbiotic interaction
Neutral lipid biosynthetic process
Acylglycerol biosynthetic process
Triglyceride biosynthetic process
Triglyceride metabolic process
Response to reactive oxygen species
Neutral lipid metabolic process
Acylglycerol metabolic process
Response to oxygen-containing compound
Glycerolipid biosynthetic process
Response to drug
Response to inorganic substance
Response to hypoxia
Response to decreased oxygen levels
Response to oxygen levels
	Rv3087	Possible triacylglycerol synthase (diacylglycerol acyltransferase). Required for maintaining the appropriate mycolic acid composition and permeability of the envelope on its exposure to acidic pH	Involved in the pathway triacylglycerol biosynthesis, which is part of Glycerolipid metabolism
	tgs4	Possible triacylglycerol synthase (diacylglycerol acyltransferase). Required for maintaining the appropriate mycolic acid composition and permeability of the envelope on its exposure to acidic pH	Involved in the pathway triacylglycerol biosynthesis, which is part of Glycerolipid metabolism
	Rv1760	Catalyzes the terminal and only committed step in triacylglycerol synthesis by using diacylglycerol and fatty acyl CoA as substrates. Required for storage lipid synthesis	Involved in the pathway triacylglycerol biosynthesis, which is part of Glycerolipid metabolism
	Rv3233c	Possible triacylglycerol synthase (diacylglycerol acyltransferase)	Response to hypoxia, response to nitric oxide, triglyceride biosynthetic process
Protein secretion by the type VII secretion system	ESPC|ESPD|ESPA
Protein localization to extracellular region
Export from cell
Protein secretion
Secretion by cell
Peptide secretion
Establishment of protein localization to extracellular region
Secretion
Protein transmembrane transport
	espC	ESX-1 secretion-associated protein. Required for ESX-1 function. Required for either stability or expression of EspA	Evasion of host immune response, protein secretion by the type VII secretion system
	espD	Required for ESX-1 function. Required for the maintenance of adequate cellular levels of both EspA and EspC. Facilitates EsxA secretion	Protein secretion by the type VII secretion system
	espA	Required for secretion of EsxA (ESAT-6) and EsxB (CFP-10) and for virulence. Involved in translocation of bacteria from the host (human) phagolysosome to the host cytoplasm. Maintenance of wild-type levels of EspA requires both EspC and EspD	Protein secretion by the type VII secretion system
Symbiotic process	ESPC|PPE19|RV3087|TGS4|RV1760|RV3233C|LIPR|MCE1R|RV3083|RV3085
	espC	ESX-1 secretion-associated protein. Required for ESX-1 function. Required for either stability or expression of EspA	Evasion of host immune response, protein secretion by the type VII secretion system
	PPE19	Unknown	Response to host immune response
	Rv3087	Possible triacylglycerol synthase (diacylglycerol acyltransferase). Required for maintaining the appropriate mycolic acid composition and permeability of the envelope on its exposure to acidic pH	Involved in the pathway triacylglycerol biosynthesis, which is part of Glycerolipid metabolism
	tgs4	Possible triacylglycerol synthase (diacylglycerol acyltransferase). Required for maintaining the appropriate mycolic acid composition and permeability of the envelope on its exposure to acidic pH	Involved in the pathway triacylglycerol biosynthesis, which is part of Glycerolipid metabolism
	Rv1760	Catalyzes the terminal and only committed step in triacylglycerol synthesis by using diacylglycerol and fatty acyl CoA as substrates. Required for storage lipid synthesis	Involved in the pathway triacylglycerol biosynthesis, which is part of Glycerolipid metabolism
	Rv3233c	Possible triacylglycerol synthase (diacylglycerol acyltransferase)	Response to hypoxia, response to nitric oxide, triglyceride biosynthetic process
	lipR	Probable acetyl-hydrolase/esterase. Required for maintaining the appropriate mycolic acid composition and permeability of the envelope on its exposure to acidic pH	Biological process involved in interaction with host
	mce1R	Probable transcriptional regulatory protein. Involved in transcriptional mechanism	Suppression by symbiont of host immune response
	Rv3083	FAD-containing monooxygenase MymA. Required for maintaining the appropriate mycolic acid composition and permeability of the envelope on its exposure to acidic pH	Biological process involved in interaction with host, Aminobenzoate degradation
	Rv3085	Oxidoreductase SadH. Required for maintaining the appropriate mycolic acid composition and permeability of the envelope on its exposure to acidic pH	Biological process involved in interaction with host, Aminobenzoate degradation
Glycerolipid metabolic process	RV3087|TGS4|RV1760|RV3233C|CDH
	Rv3087	Possible triacylglycerol synthase (diacylglycerol acyltransferase). Required for maintaining the appropriate mycolic acid composition and permeability of the envelope on its exposure to acidic pH	Involved in the pathway triacylglycerol biosynthesis, which is part of Glycerolipid metabolism
	tgs4	Possible triacylglycerol synthase (diacylglycerol acyltransferase). Required for maintaining the appropriate mycolic acid composition and permeability of the envelope on its exposure to acidic pH	Involved in the pathway triacylglycerol biosynthesis, which is part of Glycerolipid metabolism
	Rv1760	Catalyzes the terminal and only committed step in triacylglycerol synthesis by using diacylglycerol and fatty acyl CoA as substrates. Required for storage lipid synthesis	Involved in the pathway triacylglycerol biosynthesis, which is part of Glycerolipid metabolism
	Rv3233c	Possible triacylglycerol synthase (diacylglycerol acyltransferase)	Response to hypoxia, response to nitric oxide, triglyceride biosynthetic process
	cdh	Probable CDP-diacylglycerol pyrophosphatase	Part of the pathway CDP-diacylglycerol degradation, which is itself part of Phospholipid metabolism
Macromolecule localization	ESPC|ESPD|MMPL8|ESPA
	espC	ESX-1 secretion-associated protein. Required for ESX-1 function. Required for either stability or expression of EspA	Evasion of host immune response, protein secretion by the type VII secretion system
	espD	Required for ESX-1 function. Required for the maintenance of adequate cellular levels of both EspA and EspC. Facilitates EsxA secretion	Protein secretion by the type VII secretion system
	espA	Required for secretion of EsxA (ESAT-6) and EsxB (CFP-10) and for virulence. Involved in translocation of bacteria from the host (human) phagolysosome to the host cytoplasm. Maintenance of wild-type levels of EspA requires both EspC and EspD	Protein secretion by the type VII secretion system
	mmpL8	Required for the biosynthesis and the transport across the inner membrane of sulfolipid-1 (SL-1), which is a major cell wall lipid of pathogenic mycobacteria. Required for virulence	Cell wall organization, lipid transport, sulfolipid biosynthetic process
Otros
	accA2	This protein carries two functions: biotin carboxyl carrier protein and biotin carboxyltransferase. Involved in the first step of long-chain fatty acid synthesis
	Rv3479	Unknown
	Rv3115	IS1081
	Rv1973	Unknown
	nrp	Mycobactin synthetase protein B	involved in the pathway mycobactin biosynthesis, which is part of Siderophore biosynthesis
	Rv2104A	Con la A no sale nada
	Rv1762c	Unknown
	Rv3719	Unknown
	rrs		Ribosomal RNA 16S
	Rv0797	IS1547
	Rv0750	Unknown
	vapC47	Toxic component of a type II toxin-antitoxin (TA) system. An Rnase. Upon expression in M.smegmatis inhibits translation and colony formation. Its toxic effect on colony formation is neutralized by coexpression with cognate antitoxin VapB47
	Rv0195	Possible two component transcriptional regulatory protein (probably LuxR-family)
	Rv3428c	IS1532
	oxcA	Involved in catabolism of oxalic acid. Probable oxalyl-CoA decarboxylase	fatty acid alpha-oxidation, oxalate catabolic process
	PPE58	Unknown
	Rv2331A	Unknown
	Rv3720	May be a S-adenosylmethionine-dependent methyltransferase involved in fatty acid metabolism	lipid biosynthetic process
	PPE1	Unknown
	Rv1184c	Involved in the final steps of polyacyltrehalose (PAT) biosynthesis. Catalyzes the transfer of three mycolipenoyl groups onto diacyltrehalose (DAT) to form PAT. Activity is probably potentiated by the DAT/PAT transporter MmpL10	lipid metabolic process
	PPE57	Plays a key role in regulating innate and adaptive immune responses through human Toll-like receptor 2 (TLR2). Interacts with TLR2, leading to the subsequent activation of the mitogen-activated protein kinase (MAPK) and nuclear factor kappa B (NF-kappa-B) signaling pathways. Induces macrophage activation by augmenting the expression of several cell surface molecules (CD40, CD80, CD86 and MHC clas…
	Rv1669	Unknown
	rimI	Acetylates the N-terminal alanine of ribosomal protein S18
	Rv0104	Unknown
	PE31	Unknown
	Rv1638A	Unknown
	Rv0100	Acyl carrier protein that accepts acyl-adenylates (acyl-AMP) from FadD10	involved in the pathway fatty acid metabolism, which is part of Lipid metabolism
	fadE12	Acyl-CoA dehydrogenase	Involved in lipid degradation
	Rv3613c	Unknown
	Rv2390c	Unknown
	Rv3427c	IS1532
	fcoT	Thiesterase that shows a preference for long chain fatty acyl groups	fatty acid biosynthetic process
	Rv1671	Unknown
	Rv2288	Unknown
	Rv3485c	Probable short-chain type dehydrogenase/reductase
	Rv2600	Unknown
	Rv0759c	Unknown
	PPE61	Unknown
	cut1	Hydrolysis of cutin
	tcrX	Member of the two-component regulatory system TcrY/TcrX. Cells lacking TcrX and TcrY show an increase in virulence in mouse model of infection, with significantly shorter survival times
	wag22	Has fibronectin-binding activity (could thus mediate bacterial attachment to host cells). Thought to be expressed during infection
	Rv2286c	Unknown
	lppF	Unknown
	vapB47	Antitoxin component of a type II toxin-antitoxin (TA) system. Upon expression in M.smegmatis neutralizes the effect of cognate toxin VapC47
	iniB	Isoniazid inductible gene protein
	Rv1405c	Unknown
	pks3	Potentially involved in some intermediate steps for the synthesis of a polyketide molecule which may be involved in secondary metabolism. Supposedly involved in stationary-phase survival	Lipid metabolism
	iniA	Participates in the development of tolerance to both isoniazid and ethambutol. May function through a MDR-pump like mechanism, although it does not appear to directly transport isoniazid from the cell
	Rv2331	Unknown
	Rv2478c	Unknown
	Rv3466	Unknown
	Rv0516c/oprA	Part of a signaling pathway that enables adaptation to osmotic stress through cell wall remodeling and virulence factor production. Unphosphorylated OprA forms a complex with the anti-anti-sigma-factor paralog Rv2638 that dissociates on OprA phosphorylation by PknD. Phosphorylation of OprA may stimulate the release of SigF from an inhibitory complex and enable the transcription of osmotically reg…
	echA7	Could possibly oxidize fatty acids using specific components	Lipid metabolism
	Rv1085c	Possible hemolysin-like protein supposedly involved in virulence
	narK1	Involved in excretion of nitrite produced by the dissimilatory reduction of nitrate	nitrate transport
	Rv1761c	Unknown
	Rv1179c	Helicase ATP-binding domain-containing protein
	Rv1765c	Unknown
	Rv3312B	Con la B no sale nada
	fadD10	Catalyzes the activation of medium/long-chain fatty acids as acyl-adenylates (acyl-AMP), which are then transferred to the phosphopantetheine arm of the acyl carrier protein (ACP) Rv0100	involved in the pathway fatty acid metabolism, which is part of Lipid metabolism
